# Supplementary material for: Uncertainty reduction in biochemical kinetic models: Enforcing desired model properties
Source: PLoS Comput Biol. 2019 Aug 20;15(8):e1007242. doi: 10.1371/journal.pcbi.1007242 (PMC6716680; doi:10.1371/journal.pcbi.1007242)
Supplement: S1 Table — The rules were obtained from: (i) the parameter classification with the whole set of 258 parameters (sheet “Preliminary training”); (ii) the parameter classification with the preselected 81 parameters (sheet “Training with Fisher preselection”); and (iii) the parameter classification with the top 3 ranked parameters (sheet “Second training (top 3 params)”); (iv) the first parameter classification for the robust ranges of parameters ensuring a negative control for the reference (sheet “Robust Reference”), extreme 1 (sheet “Robust Extreme 1”), and extreme 2 (sheet “Robust Extreme 2”) metabolite concentrations; (v) the second parameter classification with top 3 parameters for the robust ranges of parameters ensuring a negative control for the reference (sheet “Robust Reference Top 3”), extreme 1 (sheet “Robust Extreme 1 Top 3”), and extreme 2 (sheet “Robust Extreme 2 Top 3”) metabolite concentrations; (vi) the parameter classification with reassignment for the reference metabolite concentration ensuring a negative control with the reassignment threshold r = 50% (sheet “Reassign–Ref -50%”), and r = 30% (sheet “Reassign–Ref -30%”), and ensuring a positive control with r = 60% (sheet “Pos Reassign—Ref—60%”). (XLSX) [file pcbi.1007242.s001.xlsx]

## Sheet: Intro
		The notation for the degree of saturation of the enzyme ENZi by a metabolite Sj_comp in this supplementary document is ENZi@Sj_comp. The corresponding notation in the manuscript is σ_(Sj_comp)^ENZi.

## Sheet: Preliminary training
	Rules that do not coincide with the ones from the sheet "Training with Fisher preselection"
Classical 1000_200						76 boxes (rules)	560 constraints												"s" points
Classification by Size	Index	Size	PI	Volume	Density		Top occurences (all rules)				Boxes (rules)			Sigma Ranges		KMs Ranges			94254	Global
	1	9285	0.649542	0.044351	209353		XRI@nadh_c'	232	76		1	32	'TPI@t3p_c'	0.476457	0.999	2.02482e-08	2.2227e-05		57094	Boxes (rules)
	2	8049	0.729035	0.0398157	202157		'ASN@pi_m'	135	76		1	135	'ASN@pi_m'	0.001	0.651097	3.47317e-06	0.00647489		0.605746	%
	3	6342	0.757805	0.0584488	108505		'TPI@t3p_c'	32	63		1	138	'GPD1@dhap_c'	0.001	0.737269	0.000714119	2.00193
	4	5318	0.669613	0.0265778	200091		'XRI@nad_c'	234	54		1	141	'GPD2@g3p_c'	0.001	0.969768	5.10775e-07	0.0163678
	5	4354	0.655489	0.0202533	214977		'GND1@6pgl_c'	37	31		1	163	'ADK@adp_c'	0.001	0.798901	3.39485e-05	0.134732
	6	2893	0.654684	0.0149213	193883		'ASN@atp_m'	136	27		1	192	'GLYCt@glyc_c'	0.001	0.874519	9.88294e-05	0.688087
	7	2649	0.605889	0.0118697	223173		'ASN@adp_m'	134	22		1	232	'XRI@nadh_c'	0.001	0.592786	5.24967e-05	0.0763437
	8	2246	0.639359	0.00991368	226556		'NH4t@nh4_c'	204	18		1	234	'XRI@nad_c'	0.560608	0.999	3.37437e-07	0.000264211
	9	1773	0.608573	0.00986614	179706		'ATPM@atp_c'	86	18		2	32	'TPI@t3p_c'	0.442666	0.999	2.02482e-08	2.54678e-05
	10	1534	0.624511	0.00474978	322962		'ADK@adp_c'	163	17		2	134	'ASN@adp_m'	0.317775	0.999	2.62338e-06	0.00562644
	11	1468	0.631471	0.00719959	203900		'TPI@dhap_c'	31	16		2	135	'ASN@pi_m'	0.651097	0.999	6.48786e-09	3.47317e-06
	12	1442	0.670596	0.00526166	274058		'SO4t@so4_c'	205	13		2	136	'ASN@atp_m'	0.001	0.71885	6.20338e-06	0.0158451
	13	1369	0.582907	0.00639054	214223		'GPD1@dhap_c'	138	12		2	232	'XRI@nadh_c'	0.001	0.41751	0.000106617	0.0763437
	14	1343	0.62621	0.00631799	212568		'NDR@nadp_c'	200	10		3	134	'ASN@adp_m'	0.001	0.317775	0.00562644	2.61813
	15	1326	0.582956	0.00555574	238672		'XK@xyll_c'	241	9		3	135	'ASN@pi_m'	0.651097	0.999	6.48786e-09	3.47317e-06
	16	1296	0.741512	0.00642363	201755		'XDH@nadh_c'	230	9		3	136	'ASN@atp_m'	0.001	0.71885	6.20338e-06	0.0158451
	17	1215	0.6	0.00571013	212780		'ZWF@6pgl_c'	35	9		3	232	'XRI@nadh_c'	0.001	0.733351	2.77866e-05	0.0763437
	18	1177	0.57859	0.00583983	201547		'XK@adp_c'	242	8		4	32	'TPI@t3p_c'	0.001	0.442666	2.54678e-05	0.0202077
	19	1140	0.607895	0.00532322	214156		'PGK@dpg_c'	64	8		4	134	'ASN@adp_m'	0.317775	0.999	2.62338e-06	0.00562644
	20	1131	0.566755	0.00511263	221217		'ZWF@nadp_c'	34	7		4	135	'ASN@pi_m'	0.779016	0.999	6.48786e-09	1.83858e-06
	21	1107	0.595303	0.00637731	173584		'GLYCt@glyc_c'	192	6		4	136	'ASN@atp_m'	0.001	0.71885	6.20338e-06	0.0158451
	22	1056	0.597538	0.00643071	164212		'XK@x5p_c'	243	5		4	204	'NH4t@nh4_c'	0.165416	0.999	1.34458e-07	0.000677714
	23	1048	0.645038	0.00615457	170280		'XK@atp_c'	240	4		4	205	'SO4t@so4_c'	0.0948206	0.999	2.91203e-08	0.000277712
	24	934	0.662741	0.0044016	212195		'XRI@xlt_c'	235	4		4	232	'XRI@nadh_c'	0.001	0.733351	2.77866e-05	0.0763437
	25	931	0.516649	0.00412838	225512		'TDH@t3p_c'	60	4		5	32	'TPI@t3p_c'	0.392251	0.999	2.02482e-08	3.13408e-05
	26	925	0.60973	0.00465776	198593		'XDH@xyll_c'	231	3		5	135	'ASN@pi_m'	0.651097	0.999	6.48786e-09	3.47317e-06
	27	916	0.588428	0.00374325	244707		'XDH@xlt_c'	229	3		5	136	'ASN@atp_m'	0.71885	0.999	1.58768e-08	6.20338e-06
	28	906	0.643488	0.0123974	73079.9		'GPD2@g3p_c'	141	3		5	141	'GPD2@g3p_c'	0.001	0.938103	1.08105e-06	0.0163678
	29	882	0.553288	0.0040755	216415		'XRII@nadph_c'	236	2		5	232	'XRI@nadh_c'	0.001	0.733351	2.77866e-05	0.0763437
	30	865	0.579191	0.00312205	277061		'LSC@suc_m'	176	2		5	234	'XRI@nad_c'	0.506181	0.999	3.37437e-07	0.000328867
	31	855	0.60117	0.00458421	186510		'ADH1@nadh_c'	144	2		6	32	'TPI@t3p_c'	0.442666	0.999	2.02482e-08	2.54678e-05
	32	829	0.569361	0.00385747	214908		'ZWF@nadph_c'	36	2		6	134	'ASN@adp_m'	0.317775	0.999	2.62338e-06	0.00562644
	33	810	0.630864	0.00341067	237490		'PFK@f6p_c'	24	2		6	135	'ASN@pi_m'	0.780299	0.999	6.48786e-09	1.8249e-06
	34	806	0.620347	0.0046437	173568		'PGI@f6p_c'	23	2		6	136	'ASN@atp_m'	0.001	0.71885	6.20338e-06	0.0158451
	35	737	0.598372	0.00381203	193335		'BIO@nh4_c'	8	2		6	232	'XRI@nadh_c'	0.41751	0.733351	2.77866e-05	0.000106617
	36	721	0.662968	0.0028196	255710		'LSC@adp_m'	173	1		6	234	'XRI@nad_c'	0.001	0.786732	9.13814e-05	0.336763
	37	706	0.542493	0.00333414	211749		'ADH1@nad_c'	146	1		7	32	'TPI@t3p_c'	0.001	0.442666	2.54678e-05	0.0202077
	38	669	0.581465	0.00331384	201881		'GPD2@glyc_c'	143	1		7	134	'ASN@adp_m'	0.317775	0.999	2.62338e-06	0.00562644
	39	657	0.515982	0.00344578	190668		'PDA@nad_m'	97	1		7	135	'ASN@pi_m'	0.651097	0.779016	1.83858e-06	3.47317e-06
	40	641	0.552262	0.00287483	222970		'PGK@adp_c'	63	1		7	136	'ASN@atp_m'	0.001	0.71885	6.20338e-06	0.0158451
	41	632	0.503165	0.00288958	218717		'TKL2@t3p_c'	48	1		7	204	'NH4t@nh4_c'	0.165416	0.999	1.34458e-07	0.000677714
	42	626	0.664537	0.00266377	235005		'RPE@rl5p_c'	43	1		7	232	'XRI@nadh_c'	0.001	0.733351	2.77866e-05	0.0763437
	43	624	0.69391	0.00240345	259627		'GND1@6pgc_c'	38	1		7	234	'XRI@nad_c'	0.168006	0.999	3.37437e-07	0.00166938
	44	610	0.614754	0.00241184	252919		'ZWF@g6p_c'	33	1		7	235	'XRI@xlt_c'	0.001	0.839386	3.92436e-05	0.204886
	45	604	0.541391	0.00351277	171944		'FBA@dhap_c'	30	1		8	32	'TPI@t3p_c'	0.476457	0.999	2.02482e-08	2.2227e-05
	46	604	0.607616	0.00218067	276979		'BIO@so4_c'	16	1		8	135	'ASN@pi_m'	0.43912	0.651097	3.47317e-06	8.27854e-06
	47	564	0.503546	0.00188481	299235						8	230	'XDH@nadh_c'	0.001	0.594661	5.20902e-05	0.0763437
	48	564	0.544326	0.00267445	210884						8	232	'XRI@nadh_c'	0.001	0.267956	0.000208776	0.0763437
	49	559	0.506261	0.00228623	244507						8	234	'XRI@nad_c'	0.001	0.560608	0.000264211	0.336763
	50	547	0.552102	0.00263928	207253						9	32	'TPI@t3p_c'	0.476457	0.999	2.02482e-08	2.2227e-05
	51	534	0.586142	0.00250831	212893						9	135	'ASN@pi_m'	0.001	0.43912	8.27854e-06	0.00647489
	52	526	0.60076	0.00317993	165412						9	138	'GPD1@dhap_c'	0.001	0.83527	0.000395211	2.00193
	53	454	0.530837	0.00232968	194877						9	163	'ADK@adp_c'	0.001	0.575162	9.96177e-05	0.134732
	54	440	0.522727	0.00277469	158576						9	230	'XDH@nadh_c'	0.001	0.594661	5.20902e-05	0.0763437
	55	409	0.564792	0.00208981	195711						9	232	'XRI@nadh_c'	0.001	0.267956	0.000208776	0.0763437
	56	408	0.629902	0.00162235	251487						9	234	'XRI@nad_c'	0.001	0.560608	0.000264211	0.336763
	57	404	0.576733	0.00221484	182406						10	32	'TPI@t3p_c'	0.476457	0.999	2.02482e-08	2.2227e-05
	58	403	0.784119	0.00241906	166594						10	135	'ASN@pi_m'	0.001	0.651097	3.47317e-06	0.00647489
	59	394	0.576142	0.00119169	330624						10	138	'GPD1@dhap_c'	0.001	0.737269	0.000714119	2.00193
	60	393	0.521628	0.0022886	171721						10	163	'ADK@adp_c'	0.798901	0.999	1.35002e-07	3.39485e-05
	61	388	0.530928	0.00191728	202371						10	192	'GLYCt@glyc_c'	0.001	0.874519	9.88294e-05	0.688087
	62	384	0.6875	0.00226998	169164						10	232	'XRI@nadh_c'	0.001	0.592786	5.24967e-05	0.0763437
	63	383	0.56658	0.00162118	236248						10	234	'XRI@nad_c'	0.818711	0.999	3.37437e-07	7.4645e-05
	64	377	0.639257	0.00217034	173706						11	31	'TPI@dhap_c'	0.001	0.840981	0.000378919	2.00193
	65	351	0.740741	0.00196076	179012						11	32	'TPI@t3p_c'	0.001	0.476457	2.2227e-05	0.0202077
	66	326	0.527607	0.00177118	184058						11	86	'ATPM@atp_c'	0.771855	0.999	9.66457e-08	2.8538e-05
	67	324	0.70679	0.0019693	164526						11	135	'ASN@pi_m'	0.001	0.651097	3.47317e-06	0.00647489
	68	317	0.504732	0.00158684	199769						11	232	'XRI@nadh_c'	0.001	0.592786	5.24967e-05	0.0763437
	69	306	0.630719	0.0019435	157448						11	240	'XK@atp_c'	0.001	0.889253	1.20242e-05	0.0964525
	70	286	0.601399	0.00168758	169474						11	241	'XK@xyll_c'	0.690283	0.999	1.00929e-07	4.52395e-05
	71	254	0.614173	0.00115416	220073						11	243	'XK@x5p_c'	0.001	0.74089	6.65649e-05	0.190142
	72	247	0.526316	0.00163045	151492						12	24	'PFK@f6p_c'	0.001	0.434662	3.23964e-05	0.0248831
	73	240	0.591667	0.00161587	148527						12	31	'TPI@dhap_c'	0.840981	0.999	2.00594e-06	0.000378919
	74	221	0.533937	0.00105683	209116						12	32	'TPI@t3p_c'	0.001	0.476457	2.2227e-05	0.0202077
	75	220	0.554545	0.000893564	246205						12	43	'RPE@rl5p_c'	0.001	0.841394	0.00104298	5.52737
	76	208	0.509615	0.000931029	223409						12	135	'ASN@pi_m'	0.001	0.651097	3.47317e-06	0.00647489
											12	138	'GPD1@dhap_c'	0.001	0.833877	0.000399219	2.00193
											12	232	'XRI@nadh_c'	0.001	0.349746	0.000142082	0.0763437
			Min Fi	0.503165							13	32	'TPI@t3p_c'	0.417156	0.999	2.02482e-08	2.82622e-05
			Max Fi	0.784119							13	37	'GND1@6pgl_c'	0.001	0.874191	9.23512e-06	0.0641065
											13	135	'ASN@pi_m'	0.001	0.651097	3.47317e-06	0.00647489
											13	232	'XRI@nadh_c'	0.592786	0.830101	1.56411e-05	5.24967e-05
											13	234	'XRI@nad_c'	0.918828	0.999	3.37437e-07	2.97806e-05
											14	32	'TPI@t3p_c'	0.476457	0.999	2.02482e-08	2.2227e-05
											14	135	'ASN@pi_m'	0.001	0.651097	3.47317e-06	0.00647489
											14	138	'GPD1@dhap_c'	0.737269	0.999	2.00594e-06	0.000714119
											14	205	'SO4t@so4_c'	0.142198	0.999	2.91203e-08	0.000175491
											14	229	'XDH@xlt_c'	0.001	0.720088	7.97231e-05	0.204886
											14	232	'XRI@nadh_c'	0.001	0.592786	5.24967e-05	0.0763437
											14	234	'XRI@nad_c'	0.560608	0.999	3.37437e-07	0.000264211
											14	235	'XRI@xlt_c'	0.001	0.438477	0.000262645	0.204886
											15	24	'PFK@f6p_c'	0.434662	0.999	2.4933e-08	3.23964e-05
											15	31	'TPI@dhap_c'	0.840981	0.999	2.00594e-06	0.000378919
											15	32	'TPI@t3p_c'	0.001	0.476457	2.2227e-05	0.0202077
											15	135	'ASN@pi_m'	0.001	0.651097	3.47317e-06	0.00647489
											15	146	'ADH1@nad_c'	0.001	0.729788	0.000124815	0.336763
											15	230	'XDH@nadh_c'	0.001	0.780489	2.14929e-05	0.0763437
											15	232	'XRI@nadh_c'	0.001	0.349746	0.000142082	0.0763437
											16	32	'TPI@t3p_c'	0.442666	0.999	2.02482e-08	2.54678e-05
											16	134	'ASN@adp_m'	0.317775	0.999	2.62338e-06	0.00562644
											16	135	'ASN@pi_m'	0.651097	0.999	6.48786e-09	3.47317e-06
											16	136	'ASN@atp_m'	0.001	0.71885	6.20338e-06	0.0158451
											16	232	'XRI@nadh_c'	0.41751	0.733351	2.77866e-05	0.000106617
											16	234	'XRI@nad_c'	0.786732	0.999	3.37437e-07	9.13814e-05
											17	31	'TPI@dhap_c'	0.001	0.840981	0.000378919	2.00193
											17	32	'TPI@t3p_c'	0.001	0.476457	2.2227e-05	0.0202077
											17	86	'ATPM@atp_c'	0.771855	0.999	9.66457e-08	2.8538e-05
											17	135	'ASN@pi_m'	0.001	0.651097	3.47317e-06	0.00647489
											17	231	'XDH@xyll_c'	0.466939	0.999	1.00929e-07	0.000115106
											17	232	'XRI@nadh_c'	0.001	0.592786	5.24967e-05	0.0763437
											17	240	'XK@atp_c'	0.001	0.704444	4.05081e-05	0.0964525
											17	241	'XK@xyll_c'	0.001	0.690283	4.52395e-05	0.100727
											17	243	'XK@x5p_c'	0.001	0.624355	0.000114514	0.190142
											18	32	'TPI@t3p_c'	0.001	0.392251	3.13408e-05	0.0202077
											18	86	'ATPM@atp_c'	0.001	0.725661	3.65007e-05	0.0964525
											18	135	'ASN@pi_m'	0.651097	0.999	6.48786e-09	3.47317e-06
											18	136	'ASN@atp_m'	0.71885	0.939475	1.02183e-06	6.20338e-06
											18	232	'XRI@nadh_c'	0.001	0.266528	0.000210304	0.0763437
											19	32	'TPI@t3p_c'	0.476457	0.999	2.02482e-08	2.2227e-05
											19	37	'GND1@6pgl_c'	0.914245	0.999	6.42349e-08	6.01915e-06
											19	135	'ASN@pi_m'	0.001	0.651097	3.47317e-06	0.00647489
											19	232	'XRI@nadh_c'	0.267956	0.592786	5.24967e-05	0.000208776
											19	234	'XRI@nad_c'	0.001	0.560608	0.000264211	0.336763
											20	32	'TPI@t3p_c'	0.476457	0.999	2.02482e-08	2.2227e-05
											20	64	'PGK@dpg_c'	0.753677	0.999	8.25637e-07	0.000269572
											20	135	'ASN@pi_m'	0.001	0.651097	3.47317e-06	0.00647489
											20	230	'XDH@nadh_c'	0.594661	0.999	7.64966e-08	5.20902e-05
											20	232	'XRI@nadh_c'	0.001	0.267956	0.000208776	0.0763437
											20	234	'XRI@nad_c'	0.001	0.560608	0.000264211	0.336763
											21	37	'GND1@6pgl_c'	0.912489	0.999	6.42349e-08	6.15416e-06
											21	135	'ASN@pi_m'	0.651097	0.999	6.48786e-09	3.47317e-06
											21	232	'XRI@nadh_c'	0.733351	0.999	7.64966e-08	2.77866e-05
											21	234	'XRI@nad_c'	0.001	0.783308	9.32544e-05	0.336763
											22	32	'TPI@t3p_c'	0.476457	0.999	2.02482e-08	2.2227e-05
											22	37	'GND1@6pgl_c'	0.001	0.914245	6.01915e-06	0.0641065
											22	63	'PGK@adp_c'	0.001	0.857652	2.23843e-05	0.134732
											22	64	'PGK@dpg_c'	0.785127	0.999	8.25637e-07	0.000225733
											22	135	'ASN@pi_m'	0.001	0.651097	3.47317e-06	0.00647489
											22	163	'ADK@adp_c'	0.001	0.614881	8.44711e-05	0.134732
											22	232	'XRI@nadh_c'	0.267956	0.592786	5.24967e-05	0.000208776
											22	234	'XRI@nad_c'	0.001	0.560608	0.000264211	0.336763
											23	32	'TPI@t3p_c'	0.412258	0.999	2.02482e-08	2.88382e-05
											23	135	'ASN@pi_m'	0.651097	0.999	6.48786e-09	3.47317e-06
											23	136	'ASN@atp_m'	0.001	0.870466	2.36026e-06	0.0158451
											23	232	'XRI@nadh_c'	0.733351	0.946905	4.28502e-06	2.77866e-05
											23	234	'XRI@nad_c'	0.783308	0.944761	1.97098e-05	9.32544e-05
											24	31	'TPI@dhap_c'	0.001	0.840981	0.000378919	2.00193
											24	32	'TPI@t3p_c'	0.001	0.476457	2.2227e-05	0.0202077
											24	35	'ZWF@6pgl_c'	0.504258	0.999	6.42349e-08	6.30869e-05
											24	37	'GND1@6pgl_c'	0.001	0.952347	3.21094e-06	0.0641065
											24	86	'ATPM@atp_c'	0.001	0.771855	2.8538e-05	0.0964525
											24	135	'ASN@pi_m'	0.001	0.651097	3.47317e-06	0.00647489
											24	176	'LSC@suc_m'	0.001	0.656116	8.88073e-05	0.169271
											24	200	'NDR@nadp_c'	0.001	0.757167	1.65725e-05	0.0516223
											24	204	'NH4t@nh4_c'	0.31849	0.999	1.34458e-07	0.000287428
											24	205	'SO4t@so4_c'	0.309728	0.999	2.91203e-08	6.4834e-05
											24	232	'XRI@nadh_c'	0.001	0.592786	5.24967e-05	0.0763437
											24	236	'XRII@nadph_c'	0.001	0.704535	3.18495e-05	0.0758689
											24	240	'XK@atp_c'	0.001	0.798376	2.43827e-05	0.0964525
											24	242	'XK@adp_c'	0.001	0.59415	9.21241e-05	0.134732
											25	31	'TPI@dhap_c'	0.001	0.840981	0.000378919	2.00193
											25	32	'TPI@t3p_c'	0.001	0.476457	2.2227e-05	0.0202077
											25	34	'ZWF@nadp_c'	0.742336	0.999	5.17257e-08	1.7936e-05
											25	35	'ZWF@6pgl_c'	0.001	0.504258	6.30869e-05	0.0641065
											25	37	'GND1@6pgl_c'	0.001	0.952347	3.21094e-06	0.0641065
											25	86	'ATPM@atp_c'	0.001	0.771855	2.8538e-05	0.0964525
											25	135	'ASN@pi_m'	0.001	0.651097	3.47317e-06	0.00647489
											25	204	'NH4t@nh4_c'	0.31849	0.999	1.34458e-07	0.000287428
											25	205	'SO4t@so4_c'	0.309728	0.999	2.91203e-08	6.4834e-05
											25	232	'XRI@nadh_c'	0.001	0.592786	5.24967e-05	0.0763437
											25	242	'XK@adp_c'	0.001	0.59415	9.21241e-05	0.134732
											26	32	'TPI@t3p_c'	0.442666	0.999	2.02482e-08	2.54678e-05
											26	134	'ASN@adp_m'	0.317775	0.999	2.62338e-06	0.00562644
											26	135	'ASN@pi_m'	0.651097	0.780299	1.8249e-06	3.47317e-06
											26	136	'ASN@atp_m'	0.001	0.381566	2.5707e-05	0.0158451
											26	232	'XRI@nadh_c'	0.41751	0.733351	2.77866e-05	0.000106617
											26	234	'XRI@nad_c'	0.001	0.786732	9.13814e-05	0.336763
											27	31	'TPI@dhap_c'	0.840981	0.999	2.00594e-06	0.000378919
											27	32	'TPI@t3p_c'	0.001	0.476457	2.2227e-05	0.0202077
											27	35	'ZWF@6pgl_c'	0.331091	0.999	6.42349e-08	0.000129645
											27	135	'ASN@pi_m'	0.001	0.651097	3.47317e-06	0.00647489
											27	232	'XRI@nadh_c'	0.349746	0.592786	5.24967e-05	0.000142082
											27	234	'XRI@nad_c'	0.533248	0.999	3.37437e-07	0.000295063
											28	37	'GND1@6pgl_c'	0.001	0.912489	6.15416e-06	0.0641065
											28	134	'ASN@adp_m'	0.001	0.23303	0.00862566	2.61813
											28	135	'ASN@pi_m'	0.651097	0.999	6.48786e-09	3.47317e-06
											28	136	'ASN@atp_m'	0.001	0.800042	3.9642e-06	0.0158451
											28	232	'XRI@nadh_c'	0.733351	0.999	7.64966e-08	2.77866e-05
											28	234	'XRI@nad_c'	0.001	0.783308	9.32544e-05	0.336763
											29	32	'TPI@t3p_c'	0.392251	0.999	2.02482e-08	3.13408e-05
											29	35	'ZWF@6pgl_c'	0.001	0.603054	4.22388e-05	0.0641065
											29	134	'ASN@adp_m'	0.186459	0.999	2.62338e-06	0.0114346
											29	135	'ASN@pi_m'	0.651097	0.945368	3.74551e-07	3.47317e-06
											29	136	'ASN@atp_m'	0.71885	0.999	1.58768e-08	6.20338e-06
											29	232	'XRI@nadh_c'	0.001	0.414966	0.00010774	0.0763437
											29	234	'XRI@nad_c'	0.001	0.506181	0.000328867	0.336763
											29	241	'XK@xyll_c'	0.213466	0.999	1.00929e-07	0.000371507
											30	32	'TPI@t3p_c'	0.476457	0.999	2.02482e-08	2.2227e-05
											30	135	'ASN@pi_m'	0.001	0.43912	8.27854e-06	0.00647489
											30	141	'GPD2@g3p_c'	0.001	0.700823	6.99427e-06	0.0163678
											30	144	'ADH1@nadh_c'	0.489402	0.999	7.64966e-08	7.97299e-05
											30	163	'ADK@adp_c'	0.575162	0.999	1.35002e-07	9.96177e-05
											30	230	'XDH@nadh_c'	0.001	0.594661	5.20902e-05	0.0763437
											30	232	'XRI@nadh_c'	0.001	0.267956	0.000208776	0.0763437
											30	234	'XRI@nad_c'	0.001	0.560608	0.000264211	0.336763
											31	32	'TPI@t3p_c'	0.417156	0.999	2.02482e-08	2.82622e-05
											31	37	'GND1@6pgl_c'	0.001	0.874191	9.23512e-06	0.0641065
											31	135	'ASN@pi_m'	0.001	0.651097	3.47317e-06	0.00647489
											31	163	'ADK@adp_c'	0.001	0.667548	6.71663e-05	0.134732
											31	173	'LSC@adp_m'	0.221271	0.999	2.62338e-06	0.00922333
											31	232	'XRI@nadh_c'	0.592786	0.830101	1.56411e-05	5.24967e-05
											31	234	'XRI@nad_c'	0.764895	0.918828	2.97806e-05	0.000103614
											31	242	'XK@adp_c'	0.001	0.727673	5.0473e-05	0.134732
											32	32	'TPI@t3p_c'	0.476457	0.999	2.02482e-08	2.2227e-05
											32	135	'ASN@pi_m'	0.001	0.651097	3.47317e-06	0.00647489
											32	138	'GPD1@dhap_c'	0.001	0.737269	0.000714119	2.00193
											32	143	'GPD2@glyc_c'	0.001	0.469626	0.000777873	0.688087
											32	192	'GLYCt@glyc_c'	0.874519	0.999	6.89465e-07	9.88294e-05
											32	232	'XRI@nadh_c'	0.001	0.592786	5.24967e-05	0.0763437
											32	234	'XRI@nad_c'	0.560608	0.999	3.37437e-07	0.000264211
											33	32	'TPI@t3p_c'	0.392251	0.999	2.02482e-08	3.13408e-05
											33	35	'ZWF@6pgl_c'	0.603054	0.999	6.42349e-08	4.22388e-05
											33	134	'ASN@adp_m'	0.186459	0.999	2.62338e-06	0.0114346
											33	135	'ASN@pi_m'	0.651097	0.945368	3.74551e-07	3.47317e-06
											33	136	'ASN@atp_m'	0.71885	0.999	1.58768e-08	6.20338e-06
											33	232	'XRI@nadh_c'	0.001	0.414966	0.00010774	0.0763437
											33	234	'XRI@nad_c'	0.001	0.506181	0.000328867	0.336763
											34	23	'PGI@f6p_c'	0.001	0.506577	2.42613e-05	0.0248831
											34	32	'TPI@t3p_c'	0.476457	0.999	2.02482e-08	2.2227e-05
											34	37	'GND1@6pgl_c'	0.001	0.914245	6.01915e-06	0.0641065
											34	64	'PGK@dpg_c'	0.001	0.785127	0.000225733	0.823987
											34	135	'ASN@pi_m'	0.001	0.651097	3.47317e-06	0.00647489
											34	138	'GPD1@dhap_c'	0.001	0.812706	0.000461822	2.00193
											34	163	'ADK@adp_c'	0.001	0.614881	8.44711e-05	0.134732
											34	204	'NH4t@nh4_c'	0.117017	0.999	1.34458e-07	0.00101358
											34	232	'XRI@nadh_c'	0.267956	0.592786	5.24967e-05	0.000208776
											34	234	'XRI@nad_c'	0.178877	0.560608	0.000264211	0.00154744
											34	241	'XK@xyll_c'	0.315256	0.999	1.00929e-07	0.000219
											35	34	'ZWF@nadp_c'	0.646346	0.999	5.17257e-08	2.82738e-05
											35	37	'GND1@6pgl_c'	0.001	0.912489	6.15416e-06	0.0641065
											35	134	'ASN@adp_m'	0.347503	0.999	2.62338e-06	0.00492092
											35	135	'ASN@pi_m'	0.651097	0.999	6.48786e-09	3.47317e-06
											35	136	'ASN@atp_m'	0.001	0.618023	9.80303e-06	0.0158451
											35	200	'NDR@nadp_c'	0.001	0.712525	2.08484e-05	0.0516223
											35	204	'NH4t@nh4_c'	0.247307	0.999	1.34458e-07	0.000408821
											35	205	'SO4t@so4_c'	0.250499	0.999	2.91203e-08	8.70416e-05
											35	232	'XRI@nadh_c'	0.733351	0.999	7.64966e-08	2.77866e-05
											35	234	'XRI@nad_c'	0.001	0.783308	9.32544e-05	0.336763
											36	31	'TPI@dhap_c'	0.001	0.840981	0.000378919	2.00193
											36	32	'TPI@t3p_c'	0.001	0.476457	2.2227e-05	0.0202077
											36	35	'ZWF@6pgl_c'	0.504313	0.999	6.42349e-08	6.3073e-05
											36	37	'GND1@6pgl_c'	0.952347	0.999	6.42349e-08	3.21094e-06
											36	86	'ATPM@atp_c'	0.001	0.771855	2.8538e-05	0.0964525
											36	135	'ASN@pi_m'	0.001	0.651097	3.47317e-06	0.00647489
											36	232	'XRI@nadh_c'	0.001	0.592786	5.24967e-05	0.0763437
											37	32	'TPI@t3p_c'	0.476457	0.999	2.02482e-08	2.2227e-05
											37	37	'GND1@6pgl_c'	0.001	0.816225	1.44482e-05	0.0641065
											37	64	'PGK@dpg_c'	0.001	0.753677	0.000269572	0.823987
											37	135	'ASN@pi_m'	0.001	0.651097	3.47317e-06	0.00647489
											37	229	'XDH@xlt_c'	0.001	0.760843	6.44667e-05	0.204886
											37	230	'XDH@nadh_c'	0.594661	0.999	7.64966e-08	5.20902e-05
											37	231	'XDH@xyll_c'	0.656795	0.999	1.00929e-07	5.2687e-05
											37	232	'XRI@nadh_c'	0.001	0.267956	0.000208776	0.0763437
											37	234	'XRI@nad_c'	0.001	0.560608	0.000264211	0.336763
											38	32	'TPI@t3p_c'	0.476457	0.999	2.02482e-08	2.2227e-05
											38	135	'ASN@pi_m'	0.001	0.651097	3.47317e-06	0.00647489
											38	138	'GPD1@dhap_c'	0.737269	0.999	2.00594e-06	0.000714119
											38	205	'SO4t@so4_c'	0.142198	0.999	2.91203e-08	0.000175491
											38	232	'XRI@nadh_c'	0.001	0.592786	5.24967e-05	0.0763437
											38	234	'XRI@nad_c'	0.560608	0.999	3.37437e-07	0.000264211
											38	235	'XRI@xlt_c'	0.438477	0.999	2.05297e-07	0.000262645
											38	243	'XK@x5p_c'	0.001	0.294928	0.00045502	0.190142
											39	32	'TPI@t3p_c'	0.535124	0.999	2.02482e-08	1.75725e-05
											39	135	'ASN@pi_m'	0.001	0.651097	3.47317e-06	0.00647489
											39	232	'XRI@nadh_c'	0.830101	0.954444	3.6476e-06	1.56411e-05
											39	234	'XRI@nad_c'	0.764895	0.945384	1.94748e-05	0.000103614
											39	242	'XK@adp_c'	0.001	0.75468	4.38404e-05	0.134732
											39	243	'XK@x5p_c'	0.001	0.67216	9.28329e-05	0.190142
											40	32	'TPI@t3p_c'	0.476457	0.999	2.02482e-08	2.2227e-05
											40	37	'GND1@6pgl_c'	0.816225	0.999	6.42349e-08	1.44482e-05
											40	64	'PGK@dpg_c'	0.001	0.753677	0.000269572	0.823987
											40	135	'ASN@pi_m'	0.001	0.651097	3.47317e-06	0.00647489
											40	230	'XDH@nadh_c'	0.594661	0.999	7.64966e-08	5.20902e-05
											40	232	'XRI@nadh_c'	0.001	0.267956	0.000208776	0.0763437
											40	234	'XRI@nad_c'	0.001	0.560608	0.000264211	0.336763
											41	31	'TPI@dhap_c'	0.001	0.840981	0.000378919	2.00193
											41	32	'TPI@t3p_c'	0.001	0.476457	2.2227e-05	0.0202077
											41	35	'ZWF@6pgl_c'	0.504258	0.999	6.42349e-08	6.30869e-05
											41	37	'GND1@6pgl_c'	0.001	0.952347	3.21094e-06	0.0641065
											41	86	'ATPM@atp_c'	0.001	0.771855	2.8538e-05	0.0964525
											41	135	'ASN@pi_m'	0.001	0.651097	3.47317e-06	0.00647489
											41	176	'LSC@suc_m'	0.656116	0.999	1.6961e-07	8.88073e-05
											41	200	'NDR@nadp_c'	0.001	0.757167	1.65725e-05	0.0516223
											41	204	'NH4t@nh4_c'	0.31849	0.999	1.34458e-07	0.000287428
											41	205	'SO4t@so4_c'	0.309728	0.999	2.91203e-08	6.4834e-05
											41	232	'XRI@nadh_c'	0.001	0.592786	5.24967e-05	0.0763437
											41	236	'XRII@nadph_c'	0.001	0.704535	3.18495e-05	0.0758689
											41	242	'XK@adp_c'	0.001	0.59415	9.21241e-05	0.134732
											42	32	'TPI@t3p_c'	0.417156	0.999	2.02482e-08	2.82622e-05
											42	37	'GND1@6pgl_c'	0.874191	0.999	6.42349e-08	9.23512e-06
											42	135	'ASN@pi_m'	0.001	0.651097	3.47317e-06	0.00647489
											42	232	'XRI@nadh_c'	0.592786	0.830101	1.56411e-05	5.24967e-05
											42	234	'XRI@nad_c'	0.764895	0.999	3.37437e-07	0.000103614
											43	35	'ZWF@6pgl_c'	0.594122	0.999	6.42349e-08	4.38386e-05
											43	37	'GND1@6pgl_c'	0.957905	0.999	6.42349e-08	2.81994e-06
											43	38	'GND1@6pgc_c'	0.001	0.693651	0.00035506	0.803142
											43	135	'ASN@pi_m'	0.001	0.651097	3.47317e-06	0.00647489
											43	232	'XRI@nadh_c'	0.592786	0.999	7.64966e-08	5.24967e-05
											43	234	'XRI@nad_c'	0.001	0.764895	0.000103614	0.336763
											44	32	'TPI@t3p_c'	0.001	0.392251	3.13408e-05	0.0202077
											44	35	'ZWF@6pgl_c'	0.559173	0.999	6.42349e-08	5.05893e-05
											44	86	'ATPM@atp_c'	0.725661	0.999	9.66457e-08	3.65007e-05
											44	134	'ASN@adp_m'	0.293236	0.999	2.62338e-06	0.00631662
											44	135	'ASN@pi_m'	0.651097	0.999	6.48786e-09	3.47317e-06
											44	136	'ASN@atp_m'	0.71885	0.999	1.58768e-08	6.20338e-06
											44	232	'XRI@nadh_c'	0.001	0.733351	2.77866e-05	0.0763437
											45	135	'ASN@pi_m'	0.001	0.651097	3.47317e-06	0.00647489
											45	163	'ADK@adp_c'	0.001	0.58142	9.70941e-05	0.134732
											45	232	'XRI@nadh_c'	0.830101	0.999	7.64966e-08	1.56411e-05
											45	234	'XRI@nad_c'	0.945384	0.999	3.37437e-07	1.94748e-05
											46	32	'TPI@t3p_c'	0.476457	0.999	2.02482e-08	2.2227e-05
											46	60	'TDH@t3p_c'	0.677524	0.999	2.02482e-08	9.62771e-06
											46	135	'ASN@pi_m'	0.001	0.651097	3.47317e-06	0.00647489
											46	138	'GPD1@dhap_c'	0.001	0.737269	0.000714119	2.00193
											46	163	'ADK@adp_c'	0.798901	0.999	1.35002e-07	3.39485e-05
											46	192	'GLYCt@glyc_c'	0.001	0.874519	9.88294e-05	0.688087
											46	232	'XRI@nadh_c'	0.001	0.592786	5.24967e-05	0.0763437
											46	234	'XRI@nad_c'	0.560608	0.818711	7.4645e-05	0.000264211
											47	32	'TPI@t3p_c'	0.476457	0.999	2.02482e-08	2.2227e-05
											47	60	'TDH@t3p_c'	0.001	0.677524	9.62771e-06	0.0202077
											47	134	'ASN@adp_m'	0.001	0.556004	0.0020928	2.61813
											47	135	'ASN@pi_m'	0.001	0.651097	3.47317e-06	0.00647489
											47	138	'GPD1@dhap_c'	0.001	0.737269	0.000714119	2.00193
											47	163	'ADK@adp_c'	0.798901	0.999	1.35002e-07	3.39485e-05
											47	192	'GLYCt@glyc_c'	0.001	0.874519	9.88294e-05	0.688087
											47	232	'XRI@nadh_c'	0.154185	0.592786	5.24967e-05	0.000419218
											47	234	'XRI@nad_c'	0.560608	0.818711	7.4645e-05	0.000264211
											48	34	'ZWF@nadp_c'	0.001	0.728322	1.92754e-05	0.0516223
											48	37	'GND1@6pgl_c'	0.001	0.957905	2.81994e-06	0.0641065
											48	86	'ATPM@atp_c'	0.839692	0.999	9.66457e-08	1.84324e-05
											48	135	'ASN@pi_m'	0.001	0.651097	3.47317e-06	0.00647489
											48	200	'NDR@nadp_c'	0.001	0.630412	3.02946e-05	0.0516223
											48	231	'XDH@xyll_c'	0.504975	0.999	1.00929e-07	9.88408e-05
											48	232	'XRI@nadh_c'	0.592786	0.85909	1.25346e-05	5.24967e-05
											48	234	'XRI@nad_c'	0.001	0.764895	0.000103614	0.336763
											48	240	'XK@atp_c'	0.001	0.631454	5.63506e-05	0.0964525
											48	241	'XK@xyll_c'	0.001	0.914994	9.36725e-06	0.100727
											49	31	'TPI@dhap_c'	0.001	0.840981	0.000378919	2.00193
											49	32	'TPI@t3p_c'	0.001	0.476457	2.2227e-05	0.0202077
											49	37	'GND1@6pgl_c'	0.001	0.952347	3.21094e-06	0.0641065
											49	64	'PGK@dpg_c'	0.936855	0.999	8.25637e-07	5.55933e-05
											49	86	'ATPM@atp_c'	0.001	0.771855	2.8538e-05	0.0964525
											49	135	'ASN@pi_m'	0.001	0.651097	3.47317e-06	0.00647489
											49	204	'NH4t@nh4_c'	0.001	0.31849	0.000287428	0.134189
											49	232	'XRI@nadh_c'	0.001	0.592786	5.24967e-05	0.0763437
											50	8	'BIO@nh4_c'	0.651163	0.999	1.34458e-07	7.19592e-05
											50	31	'TPI@dhap_c'	0.001	0.823433	0.000429699	2.00193
											50	32	'TPI@t3p_c'	0.001	0.442666	2.54678e-05	0.0202077
											50	134	'ASN@adp_m'	0.317775	0.999	2.62338e-06	0.00562644
											50	135	'ASN@pi_m'	0.651097	0.999	6.48786e-09	3.47317e-06
											50	136	'ASN@atp_m'	0.001	0.71885	6.20338e-06	0.0158451
											50	204	'NH4t@nh4_c'	0.001	0.165416	0.000677714	0.134189
											50	232	'XRI@nadh_c'	0.001	0.733351	2.77866e-05	0.0763437
											51	30	'FBA@dhap_c'	0.001	0.7654	0.000614221	2.00193
											51	32	'TPI@t3p_c'	0.001	0.417156	2.82622e-05	0.0202077
											51	134	'ASN@adp_m'	0.001	0.460046	0.00307597	2.61813
											51	135	'ASN@pi_m'	0.001	0.651097	3.47317e-06	0.00647489
											51	205	'SO4t@so4_c'	0.529932	0.999	2.91203e-08	2.58049e-05
											51	232	'XRI@nadh_c'	0.592786	0.830101	1.56411e-05	5.24967e-05
											51	234	'XRI@nad_c'	0.764895	0.999	3.37437e-07	0.000103614
											52	34	'ZWF@nadp_c'	0.728322	0.999	5.17257e-08	1.92754e-05
											52	36	'ZWF@nadph_c'	0.001	0.498259	7.64755e-05	0.0758689
											52	37	'GND1@6pgl_c'	0.001	0.957905	2.81994e-06	0.0641065
											52	48	'TKL2@t3p_c'	0.599196	0.999	2.02482e-08	1.35305e-05
											52	135	'ASN@pi_m'	0.001	0.651097	3.47317e-06	0.00647489
											52	163	'ADK@adp_c'	0.001	0.560787	0.000105629	0.134732
											52	200	'NDR@nadp_c'	0.001	0.630412	3.02946e-05	0.0516223
											52	204	'NH4t@nh4_c'	0.146586	0.999	1.34458e-07	0.000782025
											52	232	'XRI@nadh_c'	0.592786	0.999	7.64966e-08	5.24967e-05
											52	234	'XRI@nad_c'	0.001	0.764895	0.000103614	0.336763
											53	31	'TPI@dhap_c'	0.001	0.840981	0.000378919	2.00193
											53	32	'TPI@t3p_c'	0.35125	0.476457	2.2227e-05	3.73605e-05
											53	37	'GND1@6pgl_c'	0.001	0.952347	3.21094e-06	0.0641065
											53	86	'ATPM@atp_c'	0.456583	0.771855	2.8538e-05	0.000114911
											53	135	'ASN@pi_m'	0.001	0.651097	3.47317e-06	0.00647489
											53	204	'NH4t@nh4_c'	0.31849	0.999	1.34458e-07	0.000287428
											53	205	'SO4t@so4_c'	0.309728	0.999	2.91203e-08	6.4834e-05
											53	232	'XRI@nadh_c'	0.001	0.592786	5.24967e-05	0.0763437
											53	242	'XK@adp_c'	0.59415	0.999	1.35002e-07	9.21241e-05
											54	32	'TPI@t3p_c'	0.001	0.392251	3.13408e-05	0.0202077
											54	37	'GND1@6pgl_c'	0.001	0.911453	6.23414e-06	0.0641065
											54	86	'ATPM@atp_c'	0.001	0.725661	3.65007e-05	0.0964525
											54	135	'ASN@pi_m'	0.918512	0.999	6.48786e-09	5.75008e-07
											54	136	'ASN@atp_m'	0.71885	0.999	1.58768e-08	6.20338e-06
											54	232	'XRI@nadh_c'	0.266528	0.733351	2.77866e-05	0.000210304
											55	32	'TPI@t3p_c'	0.476457	0.999	2.02482e-08	2.2227e-05
											55	135	'ASN@pi_m'	0.479343	0.651097	3.47317e-06	7.03999e-06
											55	138	'GPD1@dhap_c'	0.737269	0.999	2.00594e-06	0.000714119
											55	205	'SO4t@so4_c'	0.142198	0.999	2.91203e-08	0.000175491
											55	232	'XRI@nadh_c'	0.001	0.592786	5.24967e-05	0.0763437
											55	234	'XRI@nad_c'	0.560608	0.999	3.37437e-07	0.000264211
											55	235	'XRI@xlt_c'	0.438477	0.999	2.05297e-07	0.000262645
											55	243	'XK@x5p_c'	0.294928	0.999	1.90523e-07	0.00045502
											56	31	'TPI@dhap_c'	0.823433	0.999	2.00594e-06	0.000429699
											56	32	'TPI@t3p_c'	0.001	0.442666	2.54678e-05	0.0202077
											56	134	'ASN@adp_m'	0.317775	0.999	2.62338e-06	0.00562644
											56	135	'ASN@pi_m'	0.651097	0.999	6.48786e-09	3.47317e-06
											56	136	'ASN@atp_m'	0.001	0.71885	6.20338e-06	0.0158451
											56	204	'NH4t@nh4_c'	0.001	0.165416	0.000677714	0.134189
											56	232	'XRI@nadh_c'	0.001	0.733351	2.77866e-05	0.0763437
											57	37	'GND1@6pgl_c'	0.001	0.912489	6.15416e-06	0.0641065
											57	134	'ASN@adp_m'	0.23303	0.347503	0.00492092	0.00862566
											57	135	'ASN@pi_m'	0.651097	0.999	6.48786e-09	3.47317e-06
											57	136	'ASN@atp_m'	0.001	0.925055	1.285e-06	0.0158451
											57	200	'NDR@nadp_c'	0.001	0.314533	0.000112614	0.0516223
											57	232	'XRI@nadh_c'	0.733351	0.999	7.64966e-08	2.77866e-05
											57	234	'XRI@nad_c'	0.001	0.783308	9.32544e-05	0.336763
											58	32	'TPI@t3p_c'	0.412258	0.999	2.02482e-08	2.88382e-05
											58	135	'ASN@pi_m'	0.651097	0.999	6.48786e-09	3.47317e-06
											58	232	'XRI@nadh_c'	0.733351	0.946905	4.28502e-06	2.77866e-05
											58	234	'XRI@nad_c'	0.944761	0.999	3.37437e-07	1.97098e-05
											59	32	'TPI@t3p_c'	0.476457	0.999	2.02482e-08	2.2227e-05
											59	60	'TDH@t3p_c'	0.001	0.677524	9.62771e-06	0.0202077
											59	135	'ASN@pi_m'	0.001	0.651097	3.47317e-06	0.00647489
											59	138	'GPD1@dhap_c'	0.001	0.737269	0.000714119	2.00193
											59	163	'ADK@adp_c'	0.798901	0.999	1.35002e-07	3.39485e-05
											59	192	'GLYCt@glyc_c'	0.001	0.874519	9.88294e-05	0.688087
											59	232	'XRI@nadh_c'	0.001	0.154185	0.000419218	0.0763437
											59	234	'XRI@nad_c'	0.560608	0.818711	7.4645e-05	0.000264211
											60	34	'ZWF@nadp_c'	0.001	0.728322	1.92754e-05	0.0516223
											60	37	'GND1@6pgl_c'	0.001	0.957905	2.81994e-06	0.0641065
											60	86	'ATPM@atp_c'	0.698158	0.999	9.66457e-08	4.17421e-05
											60	135	'ASN@pi_m'	0.001	0.651097	3.47317e-06	0.00647489
											60	200	'NDR@nadp_c'	0.001	0.630412	3.02946e-05	0.0516223
											60	232	'XRI@nadh_c'	0.592786	0.999	7.64966e-08	5.24967e-05
											60	234	'XRI@nad_c'	0.001	0.764895	0.000103614	0.336763
											60	241	'XK@xyll_c'	0.914994	0.999	1.00929e-07	9.36725e-06
											61	31	'TPI@dhap_c'	0.001	0.840981	0.000378919	2.00193
											61	32	'TPI@t3p_c'	0.287929	0.476457	2.2227e-05	5.00253e-05
											61	37	'GND1@6pgl_c'	0.001	0.952347	3.21094e-06	0.0641065
											61	86	'ATPM@atp_c'	0.001	0.771855	2.8538e-05	0.0964525
											61	135	'ASN@pi_m'	0.001	0.651097	3.47317e-06	0.00647489
											61	204	'NH4t@nh4_c'	0.31849	0.999	1.34458e-07	0.000287428
											61	205	'SO4t@so4_c'	0.001	0.309728	6.4834e-05	0.0290621
											61	232	'XRI@nadh_c'	0.001	0.592786	5.24967e-05	0.0763437
											61	234	'XRI@nad_c'	0.798072	0.999	3.37437e-07	8.52928e-05
											62	32	'TPI@t3p_c'	0.001	0.392251	3.13408e-05	0.0202077
											62	86	'ATPM@atp_c'	0.725661	0.999	9.66457e-08	3.65007e-05
											62	134	'ASN@adp_m'	0.001	0.293236	0.00631662	2.61813
											62	135	'ASN@pi_m'	0.651097	0.999	6.48786e-09	3.47317e-06
											62	136	'ASN@atp_m'	0.71885	0.999	1.58768e-08	6.20338e-06
											62	232	'XRI@nadh_c'	0.001	0.733351	2.77866e-05	0.0763437
											63	32	'TPI@t3p_c'	0.476457	0.999	2.02482e-08	2.2227e-05
											63	37	'GND1@6pgl_c'	0.001	0.914245	6.01915e-06	0.0641065
											63	134	'ASN@adp_m'	0.001	0.383662	0.00421013	2.61813
											63	135	'ASN@pi_m'	0.43747	0.651097	3.47317e-06	8.33422e-06
											63	163	'ADK@adp_c'	0.614881	0.999	1.35002e-07	8.44711e-05
											63	230	'XDH@nadh_c'	0.001	0.769796	2.2853e-05	0.0763437
											63	232	'XRI@nadh_c'	0.267956	0.592786	5.24967e-05	0.000208776
											63	234	'XRI@nad_c'	0.001	0.560608	0.000264211	0.336763
											63	241	'XK@xyll_c'	0.001	0.765461	3.08938e-05	0.100727
											64	32	'TPI@t3p_c'	0.001	0.412258	2.88382e-05	0.0202077
											64	135	'ASN@pi_m'	0.651097	0.999	6.48786e-09	3.47317e-06
											64	136	'ASN@atp_m'	0.001	0.326063	3.27828e-05	0.0158451
											64	232	'XRI@nadh_c'	0.733351	0.946905	4.28502e-06	2.77866e-05
											64	234	'XRI@nad_c'	0.783308	0.999	3.37437e-07	9.32544e-05
											65	32	'TPI@t3p_c'	0.392251	0.999	2.02482e-08	3.13408e-05
											65	135	'ASN@pi_m'	0.945368	0.999	6.48786e-09	3.74551e-07
											65	136	'ASN@atp_m'	0.71885	0.999	1.58768e-08	6.20338e-06
											65	232	'XRI@nadh_c'	0.001	0.414966	0.00010774	0.0763437
											65	234	'XRI@nad_c'	0.001	0.506181	0.000328867	0.336763
											66	37	'GND1@6pgl_c'	0.001	0.957905	2.81994e-06	0.0641065
											66	86	'ATPM@atp_c'	0.793867	0.999	9.66457e-08	2.50696e-05
											66	135	'ASN@pi_m'	0.001	0.651097	3.47317e-06	0.00647489
											66	200	'NDR@nadp_c'	0.630412	0.999	5.17257e-08	3.02946e-05
											66	232	'XRI@nadh_c'	0.592786	0.796856	1.9482e-05	5.24967e-05
											66	234	'XRI@nad_c'	0.001	0.764895	0.000103614	0.336763
											66	241	'XK@xyll_c'	0.761193	0.999	1.00929e-07	3.16324e-05
											67	32	'TPI@t3p_c'	0.392251	0.999	2.02482e-08	3.13408e-05
											67	134	'ASN@adp_m'	0.001	0.186459	0.0114346	2.61813
											67	135	'ASN@pi_m'	0.651097	0.945368	3.74551e-07	3.47317e-06
											67	136	'ASN@atp_m'	0.71885	0.999	1.58768e-08	6.20338e-06
											67	232	'XRI@nadh_c'	0.001	0.414966	0.00010774	0.0763437
											67	234	'XRI@nad_c'	0.001	0.506181	0.000328867	0.336763
											68	8	'BIO@nh4_c'	0.001	0.651163	7.19592e-05	0.134189
											68	31	'TPI@dhap_c'	0.001	0.823433	0.000429699	2.00193
											68	32	'TPI@t3p_c'	0.001	0.442666	2.54678e-05	0.0202077
											68	134	'ASN@adp_m'	0.317775	0.999	2.62338e-06	0.00562644
											68	135	'ASN@pi_m'	0.651097	0.999	6.48786e-09	3.47317e-06
											68	136	'ASN@atp_m'	0.001	0.71885	6.20338e-06	0.0158451
											68	204	'NH4t@nh4_c'	0.001	0.165416	0.000677714	0.134189
											68	232	'XRI@nadh_c'	0.001	0.733351	2.77866e-05	0.0763437
											68	241	'XK@xyll_c'	0.677909	0.999	1.00929e-07	4.79058e-05
											69	32	'TPI@t3p_c'	0.392251	0.999	2.02482e-08	3.13408e-05
											69	135	'ASN@pi_m'	0.909891	0.999	6.48786e-09	6.41865e-07
											69	136	'ASN@atp_m'	0.71885	0.939059	1.0293e-06	6.20338e-06
											69	232	'XRI@nadh_c'	0.414966	0.733351	2.77866e-05	0.00010774
											69	234	'XRI@nad_c'	0.001	0.506181	0.000328867	0.336763
											70	23	'PGI@f6p_c'	0.506577	0.999	2.4933e-08	2.42613e-05
											70	32	'TPI@t3p_c'	0.476457	0.999	2.02482e-08	2.2227e-05
											70	37	'GND1@6pgl_c'	0.001	0.914245	6.01915e-06	0.0641065
											70	64	'PGK@dpg_c'	0.001	0.785127	0.000225733	0.823987
											70	97	'PDA@nad_m'	0.735589	0.999	1.51646e-06	0.000544554
											70	135	'ASN@pi_m'	0.001	0.651097	3.47317e-06	0.00647489
											70	163	'ADK@adp_c'	0.001	0.614881	8.44711e-05	0.134732
											70	204	'NH4t@nh4_c'	0.117017	0.999	1.34458e-07	0.00101358
											70	205	'SO4t@so4_c'	0.288181	0.999	2.91203e-08	7.18564e-05
											70	229	'XDH@xlt_c'	0.001	0.751165	6.79397e-05	0.204886
											70	232	'XRI@nadh_c'	0.267956	0.592786	5.24967e-05	0.000208776
											70	234	'XRI@nad_c'	0.001	0.560608	0.000264211	0.336763
											71	32	'TPI@t3p_c'	0.001	0.392251	3.13408e-05	0.0202077
											71	37	'GND1@6pgl_c'	0.911453	0.999	6.42349e-08	6.23414e-06
											71	86	'ATPM@atp_c'	0.001	0.725661	3.65007e-05	0.0964525
											71	135	'ASN@pi_m'	0.651097	0.999	6.48786e-09	3.47317e-06
											71	136	'ASN@atp_m'	0.71885	0.999	1.58768e-08	6.20338e-06
											71	232	'XRI@nadh_c'	0.266528	0.733351	2.77866e-05	0.000210304
											72	34	'ZWF@nadp_c'	0.728322	0.999	5.17257e-08	1.92754e-05
											72	36	'ZWF@nadph_c'	0.498259	0.999	7.60209e-08	7.64755e-05
											72	37	'GND1@6pgl_c'	0.001	0.957905	2.81994e-06	0.0641065
											72	135	'ASN@pi_m'	0.001	0.651097	3.47317e-06	0.00647489
											72	163	'ADK@adp_c'	0.001	0.560787	0.000105629	0.134732
											72	200	'NDR@nadp_c'	0.001	0.630412	3.02946e-05	0.0516223
											72	204	'NH4t@nh4_c'	0.146586	0.999	1.34458e-07	0.000782025
											72	232	'XRI@nadh_c'	0.592786	0.999	7.64966e-08	5.24967e-05
											72	234	'XRI@nad_c'	0.001	0.764895	0.000103614	0.336763
											72	242	'XK@adp_c'	0.001	0.204079	0.000525987	0.134732
											73	32	'TPI@t3p_c'	0.392251	0.999	2.02482e-08	3.13408e-05
											73	134	'ASN@adp_m'	0.001	0.28949	0.00643226	2.61813
											73	135	'ASN@pi_m'	0.651097	0.909891	6.41865e-07	3.47317e-06
											73	136	'ASN@atp_m'	0.71885	0.939059	1.0293e-06	6.20338e-06
											73	232	'XRI@nadh_c'	0.414966	0.733351	2.77866e-05	0.00010774
											73	234	'XRI@nad_c'	0.001	0.506181	0.000328867	0.336763
											74	31	'TPI@dhap_c'	0.001	0.840981	0.000378919	2.00193
											74	32	'TPI@t3p_c'	0.001	0.35125	3.73605e-05	0.0202077
											74	37	'GND1@6pgl_c'	0.001	0.952347	3.21094e-06	0.0641065
											74	64	'PGK@dpg_c'	0.904925	0.999	8.25637e-07	8.66577e-05
											74	86	'ATPM@atp_c'	0.001	0.771855	2.8538e-05	0.0964525
											74	135	'ASN@pi_m'	0.001	0.651097	3.47317e-06	0.00647489
											74	204	'NH4t@nh4_c'	0.31849	0.999	1.34458e-07	0.000287428
											74	205	'SO4t@so4_c'	0.309728	0.999	2.91203e-08	6.4834e-05
											74	232	'XRI@nadh_c'	0.001	0.411817	0.000109148	0.0763437
											74	242	'XK@adp_c'	0.59415	0.999	1.35002e-07	9.21241e-05
											75	32	'TPI@t3p_c'	0.476457	0.999	2.02482e-08	2.2227e-05
											75	60	'TDH@t3p_c'	0.79073	0.999	2.02482e-08	5.35341e-06
											75	135	'ASN@pi_m'	0.001	0.43912	8.27854e-06	0.00647489
											75	144	'ADH1@nadh_c'	0.001	0.489402	7.97299e-05	0.0763437
											75	163	'ADK@adp_c'	0.575162	0.999	1.35002e-07	9.96177e-05
											75	230	'XDH@nadh_c'	0.001	0.594661	5.20902e-05	0.0763437
											75	232	'XRI@nadh_c'	0.001	0.267956	0.000208776	0.0763437
											75	234	'XRI@nad_c'	0.001	0.560608	0.000264211	0.336763
											76	16	'BIO@so4_c'	0.778288	0.999	2.91203e-08	8.28725e-06
											76	33	'ZWF@g6p_c'	0.001	0.814824	6.13411e-05	0.269647
											76	34	'ZWF@nadp_c'	0.728322	0.999	5.17257e-08	1.92754e-05
											76	37	'GND1@6pgl_c'	0.001	0.853211	1.10401e-05	0.0641065
											76	135	'ASN@pi_m'	0.001	0.651097	3.47317e-06	0.00647489
											76	163	'ADK@adp_c'	0.560787	0.999	1.35002e-07	0.000105629
											76	200	'NDR@nadp_c'	0.001	0.630412	3.02946e-05	0.0516223
											76	204	'NH4t@nh4_c'	0.60406	0.999	1.34458e-07	8.80445e-05
											76	232	'XRI@nadh_c'	0.592786	0.999	7.64966e-08	5.24967e-05
											76	234	'XRI@nad_c'	0.001	0.764895	0.000103614	0.336763

## Sheet: Training with Fisher preselecti
	Rules that do not coincide with the ones from the sheet "Preliminary training"
1% Fisher pre-selection 1000_200						78 boxes (rules)	579 constraints												"s" points				50 Fisher pre-selection 1000_200						84 boxes	619 constraints													25 Fisher pre-selection 1000_200						82 boxes
Classification by Size	Index	Size	PI	Volume	Density		Top occurences (all rules)				Boxes (rules)			Sigma Ranges		KMs Ranges			94254	Global			Classification by Size	Index	Size	FI	Volume	Density		Top occurences (all boxes)				Boxes			Sigma Ranges		KMs Ranges				Classification by Size	Index	Size	FI	Volume	Density
	1	9285	0.649542	0.044351	209353		'ASN@pi_m'	2	78		1	1	'XRI@nadh_c'	0.001	0.592786	5.24967e-05	0.0763437		57121	Boxes (rules)				1	9285	0.649542	0.044351	209353		'ASN@pi_m'	2	84		1	1	'XRI@nadh_c'	0.001	0.592786	5.24967e-05	0.0763437				1	9389	0.731281	0.053532	175390
	2	8049	0.729035	0.0398157	202157		'XRI@nadh_c'	1	78		1	2	'ASN@pi_m'	0.001	0.651097	3.47317e-06	0.00647489		0.606033	%				2	8526	0.740441	0.0482869	176570		'XRI@nadh_c'	1	84		1	2	'ASN@pi_m'	0.001	0.651097	3.47317e-06	0.00647489				2	7100	0.66831	0.0354834	200094
	3	6342	0.757805	0.0584488	108505		'TPI@t3p_c'	4	65		1	3	'XRI@nad_c'	0.560608	0.999	3.37437e-07	0.000264211							3	6440	0.679503	0.0319995	201253		'TPI@t3p_c'	4	71		1	3	'XRI@nad_c'	0.560608	0.999	3.37437e-07	0.000264211				3	4668	0.697729	0.0251497	185609
	4	5318	0.669613	0.0265778	200091		'XRI@nad_c'	3	54		1	4	'TPI@t3p_c'	0.476457	0.999	2.02482e-08	2.2227e-05							4	4668	0.697729	0.0251497	185609		'XRI@nad_c'	3	55		1	4	'TPI@t3p_c'	0.476457	0.999	2.02482e-08	2.2227e-05				4	3751	0.63743	0.0193825	193525
	5	4354	0.655489	0.0202533	214977		'GND1@6pgl_c'	12	31		1	10	'ADK@adp_c'	0.001	0.798901	3.39485e-05	0.134732							5	2187	0.677183	0.0121844	179492		'GND1@6pgl_c'	12	38		1	10	'ADK@adp_c'	0.001	0.798901	3.39485e-05	0.134732				5	3451	0.684439	0.0165278	208800
	6	2893	0.654684	0.0149213	193883		'ASN@atp_m'	51	27		1	19	'GPD1@dhap_c'	0.001	0.737269	0.000714119	2.00193							6	1773	0.608573	0.00986614	179706		'NH4t@nh4_c'	5	32		1	19	'GPD1@dhap_c'	0.001	0.737269	0.000714119	2.00193				6	2696	0.619436	0.00868868	310289
	7	2649	0.605889	0.0118697	223173		'ASN@adp_m'	20	22		1	36	'GLYCt@glyc_c'	0.001	0.874519	9.88294e-05	0.688087							7	1703	0.578391	0.00791893	215054		'SO4t@so4_c'	11	24		1	36	'GLYCt@glyc_c'	0.001	0.874519	9.88294e-05	0.688087				7	2246	0.639359	0.00991368	226556
	8	2246	0.639359	0.00991368	226556		'TPI@dhap_c'	37	18		1	38	'GPD2@g3p_c'	0.001	0.969768	5.10775e-07	0.0163678							8	1653	0.653358	0.00948949	174193		'TPI@dhap_c'	37	21		1	38	'GPD2@g3p_c'	0.001	0.969768	5.10775e-07	0.0163678				8	2187	0.677183	0.0121844	179492
	9	1773	0.608573	0.00986614	179706		'ATPM@atp_c'	7	18		2	1	'XRI@nadh_c'	0.001	0.41751	0.000106617	0.0763437							9	1534	0.624511	0.00474978	322962		'ADK@adp_c'	10	19		2	1	'XRI@nadh_c'	0.001	0.42057	0.000105286	0.0763437				9	1837	0.633097	0.00731598	251094
	10	1534	0.624511	0.00474978	322962		'NH4t@nh4_c'	5	17		2	2	'ASN@pi_m'	0.651097	0.999	6.48786e-09	3.47317e-06							11	1468	0.631471	0.00744781	197105		'ASN@adp_m'	20	18		2	2	'ASN@pi_m'	0.790158	0.999	6.48786e-09	1.72126e-06				10	1773	0.608573	0.00986614	179706
	11	1468	0.631471	0.00719959	203900		'ADK@adp_c'	10	16		2	4	'TPI@t3p_c'	0.442666	0.999	2.02482e-08	2.54678e-05							10	1468	0.73297	0.00719959	203900		'GPD1@dhap_c'	19	17		2	4	'TPI@t3p_c'	0.393372	0.999	2.02482e-08	3.11939e-05				11	1682	0.633769	0.00791555	212493
	12	1369	0.582907	0.00639054	214223		'GPD1@dhap_c'	19	15		2	20	'ASN@adp_m'	0.317775	0.999	2.62338e-06	0.00562644							12	1404	0.653134	0.00827805	169605		'ATPM@atp_c'	7	15		2	38	'GPD2@g3p_c'	0.001	0.901938	1.78135e-06	0.0163678				12	1653	0.653358	0.00948949	174193
	13	1343	0.62621	0.00631799	212568		'SO4t@so4_c'	11	12		2	51	'ASN@atp_m'	0.001	0.71885	6.20338e-06	0.0158451							13	1369	0.582907	0.00639054	214223		'XDH@nadh_c'	6	15		3	1	'XRI@nadh_c'	0.001	0.42057	0.000105286	0.0763437				13	1506	0.63081	0.0109513	137518
	14	1296	0.741512	0.00642363	201755		'ZWF@6pgl_c'	9	10		3	1	'XRI@nadh_c'	0.001	0.733351	2.77866e-05	0.0763437							14	1356	0.581858	0.00698682	194080		'XK@adp_c'	14	10		3	2	'ASN@pi_m'	0.651097	0.790158	1.72126e-06	3.47317e-06				14	1468	0.73297	0.00744781	197105
	15	1215	0.6	0.00571013	212780		'NDR@nadp_c'	8	10		3	2	'ASN@pi_m'	0.651097	0.999	6.48786e-09	3.47317e-06							15	1343	0.62621	0.00631799	212568		'NDR@nadp_c'	8	10		3	4	'TPI@t3p_c'	0.393372	0.999	2.02482e-08	3.11939e-05				15	1404	0.653134	0.00827805	169605
	16	1177	0.57859	0.00583983	201547		'XDH@nadh_c'	6	10		3	20	'ASN@adp_m'	0.001	0.317775	0.00562644	2.61813							16	1275	0.627451	0.00727679	175215		'GLYCt@glyc_c'	36	9		3	38	'GPD2@g3p_c'	0.001	0.901938	1.78135e-06	0.0163678				16	1369	0.582907	0.00639054	214223
	17	1140	0.607895	0.00532322	214156		'GLYCt@glyc_c'	36	9		3	51	'ASN@atp_m'	0.001	0.71885	6.20338e-06	0.0158451							17	1273	0.544383	0.0061681	206384		'ZWF@6pgl_c'	9	9		4	1	'XRI@nadh_c'	0.42057	0.733351	2.77866e-05	0.000105286				17	1356	0.581858	0.00698682	194080
	18	1131	0.566755	0.00511263	221217		'XK@xyll_c'	17	9		4	1	'XRI@nadh_c'	0.001	0.733351	2.77866e-05	0.0763437							18	1215	0.6	0.00571013	212780		'ADH1@nadh_c'	27	8		4	2	'ASN@pi_m'	0.651097	0.999	6.48786e-09	3.47317e-06				18	1343	0.62621	0.00631799	212568
	19	1119	0.629133	0.00429168	260737		'XK@adp_c'	14	9		4	2	'ASN@pi_m'	0.779016	0.999	6.48786e-09	1.83858e-06							19	1213	0.643858	0.00698593	173635		'PGK@dpg_c'	16	8		4	3	'XRI@nad_c'	0.484059	0.999	3.37437e-07	0.000359302				19	1275	0.627451	0.00727679	175215
	20	1107	0.595303	0.00637731	173584		'PGK@dpg_c'	16	8		4	4	'TPI@t3p_c'	0.001	0.442666	2.54678e-05	0.0202077							20	1160	0.626724	0.00609356	190365		'XK@x5p_c'	13	8		4	4	'TPI@t3p_c'	0.393372	0.999	2.02482e-08	3.11939e-05				20	1273	0.544383	0.0061681	206384
	21	1056	0.597538	0.00643071	164212		'ZWF@nadp_c'	15	6		4	5	'NH4t@nh4_c'	0.165416	0.999	1.34458e-07	0.000677714							21	1140	0.607895	0.00532322	214156		'XK@xyll_c'	17	7		4	19	'GPD1@dhap_c'	0.001	0.736316	0.000717636	2.00193				21	1217	0.608874	0.00510625	238335
	22	1048	0.645038	0.00615457	170280		'XRII@nadph_c'	57	5		4	11	'SO4t@so4_c'	0.0948206	0.999	2.91203e-08	0.000277712							22	1131	0.566755	0.00511263	221217		'ZWF@nadp_c'	15	7		5	1	'XRI@nadh_c'	0.001	0.476415	8.39864e-05	0.0763437				22	1175	0.605957	0.00702592	167238
	23	934	0.662741	0.0044016	212195		'XK@x5p_c'	13	5		4	20	'ASN@adp_m'	0.317775	0.999	2.62338e-06	0.00562644							23	1107	0.595303	0.00637731	173584		'PGI@f6p_c'	18	6		5	2	'ASN@pi_m'	0.779103	0.999	6.48786e-09	1.83765e-06				23	1160	0.626724	0.00609356	190365
	24	931	0.516649	0.00412838	225512		'XK@atp_c'	34	4		4	51	'ASN@atp_m'	0.001	0.71885	6.20338e-06	0.0158451							24	1097	0.675479	0.00471047	232886		'GPD2@g3p_c'	38	5		5	4	'TPI@t3p_c'	0.001	0.393372	3.11939e-05	0.0202077				24	1140	0.607895	0.00532322	214156
	25	925	0.60973	0.00465776	198593		'TDH@t3p_c'	24	4		5	1	'XRI@nadh_c'	0.001	0.733351	2.77866e-05	0.0763437							25	1095	0.568037	0.00588678	186010		'XK@atp_c'	34	5		5	5	'NH4t@nh4_c'	0.117273	0.999	1.34458e-07	0.00101107				25	1131	0.566755	0.00511263	221217
	26	916	0.588428	0.00374325	244707		'XRI@xlt_c'	21	4		5	2	'ASN@pi_m'	0.651097	0.999	6.48786e-09	3.47317e-06							26	1033	0.632139	0.00756664	136520		'XDH@xlt_c'	25	4		5	6	'XDH@nadh_c'	0.001	0.613091	4.82271e-05	0.0763437				26	1107	0.595303	0.00637731	173584
	27	906	0.643488	0.0123974	73079.9		'PGI@f6p_c'	18	4		5	3	'XRI@nad_c'	0.506181	0.999	3.37437e-07	0.000328867							27	931	0.516649	0.00412838	225512		'TDH@t3p_c'	24	4		5	11	'SO4t@so4_c'	0.188644	0.999	2.91203e-08	0.000125121				27	1095	0.568037	0.00588678	186010
	28	882	0.553288	0.0040755	216415		'XDH@xyll_c'	43	3		5	4	'TPI@t3p_c'	0.392251	0.999	2.02482e-08	3.13408e-05							28	920	0.533696	0.00419941	219079		'LSC@suc_m'	23	4		5	12	'GND1@6pgl_c'	0.001	0.836814	1.25139e-05	0.0641065				28	1089	0.598714	0.00590166	184524
	29	865	0.579191	0.00312205	277061		'GPD2@g3p_c'	38	3		5	38	'GPD2@g3p_c'	0.001	0.938103	1.08105e-06	0.0163678							29	916	0.588428	0.00374325	244707		'XDH@xyll_c'	43	3		5	13	'XK@x5p_c'	0.199	0.999	1.90523e-07	0.000766113				29	936	0.574786	0.00399487	234300
	30	859	0.621653	0.0036449	235672		'XDH@xlt_c'	25	3		5	51	'ASN@atp_m'	0.71885	0.999	1.58768e-08	6.20338e-06							30	865	0.579191	0.00312205	277061		'ZWF@nadph_c'	40	3		6	1	'XRI@nadh_c'	0.001	0.267956	0.000208776	0.0763437				30	859	0.621653	0.0036449	235672
	31	855	0.60117	0.00458421	186510		'ZWF@nadph_c'	40	2		6	1	'XRI@nadh_c'	0.41751	0.733351	2.77866e-05	0.000106617							31	863	0.522596	0.00498947	172964		'GPD2@pi_c'	26	3		6	2	'ASN@pi_m'	0.001	0.43912	8.27854e-06	0.00647489				31	857	0.541424	0.00420834	203643
	32	818	0.717604	0.00354719	230605		'BIO@nh4_c'	31	2		6	2	'ASN@pi_m'	0.780299	0.999	6.48786e-09	1.8249e-06							32	861	0.585366	0.00384314	224035		'XRI@xlt_c'	21	3		6	3	'XRI@nad_c'	0.001	0.560608	0.000264211	0.336763				32	854	0.606557	0.00669373	127582
	33	810	0.630864	0.00341067	237490		'ADH1@nadh_c'	27	2		6	3	'XRI@nad_c'	0.001	0.786732	9.13814e-05	0.336763							33	859	0.621653	0.0036449	235672		'PDA@nadh_m'	49	2		6	4	'TPI@t3p_c'	0.476457	0.999	2.02482e-08	2.2227e-05				33	852	0.589202	0.00322838	263909
	34	806	0.620347	0.0046437	173568		'LSC@suc_m'	23	2		6	4	'TPI@t3p_c'	0.442666	0.999	2.02482e-08	2.54678e-05							34	854	0.606557	0.00669373	127582		'BIO@so4_c'	35	2		6	6	'XDH@nadh_c'	0.001	0.594661	5.20902e-05	0.0763437				34	849	0.550059	0.00488309	173865
	35	737	0.598372	0.00381203	193335		'LSC@adp_m'	76	1		6	20	'ASN@adp_m'	0.317775	0.999	2.62338e-06	0.00562644							35	852	0.624413	0.00314314	271067		'LSC@succoa_m'	33	2		6	10	'ADK@adp_c'	0.001	0.575162	9.96177e-05	0.134732				35	839	0.563766	0.00444449	188773
	36	721	0.662968	0.0028196	255710		'PDA@nad_m'	61	1		6	51	'ASN@atp_m'	0.001	0.71885	6.20338e-06	0.0158451							36	839	0.563766	0.00444449	188773		'TKL2@e4p_c'	28	2		6	19	'GPD1@dhap_c'	0.001	0.83527	0.000395211	2.00193				36	826	0.746973	0.00493742	167294
	37	706	0.542493	0.00333414	211749		'PGK@adp_c'	56	1		7	1	'XRI@nadh_c'	0.001	0.733351	2.77866e-05	0.0763437							37	826	0.746973	0.00493742	167294		'NDH@q_m'	42	1		7	1	'XRI@nadh_c'	0.001	0.592786	5.24967e-05	0.0763437				37	821	0.651644	0.00737219	111364
	38	674	0.566766	0.00301886	223263		'ADH1@nad_c'	55	1		7	2	'ASN@pi_m'	0.651097	0.779016	1.83858e-06	3.47317e-06							38	821	0.651644	0.00737219	111364		'BIO@nh4_c'	31	1		7	2	'ASN@pi_m'	0.001	0.651097	3.47317e-06	0.00647489				38	806	0.620347	0.0046437	173568
	39	669	0.581465	0.00331384	201881		'TKL2@t3p_c'	53	1		7	3	'XRI@nad_c'	0.168006	0.999	3.37437e-07	0.00166938							39	806	0.620347	0.0046437	173568						7	4	'TPI@t3p_c'	0.001	0.476457	2.2227e-05	0.0202077				39	792	0.657828	0.00442842	178845
	40	657	0.515982	0.00344578	190668						7	4	'TPI@t3p_c'	0.001	0.442666	2.54678e-05	0.0202077							40	792	0.657828	0.00442842	178845						7	5	'NH4t@nh4_c'	0.31849	0.999	1.34458e-07	0.000287428				40	786	0.56743	0.00320461	245271
	41	653	0.525268	0.00291483	224027						7	5	'NH4t@nh4_c'	0.165416	0.999	1.34458e-07	0.000677714							41	721	0.662968	0.0028196	255710						7	7	'ATPM@atp_c'	0.001	0.771855	2.8538e-05	0.0964525				41	777	0.558559	0.00404472	192102
	42	641	0.552262	0.00287483	222970						7	20	'ASN@adp_m'	0.317775	0.999	2.62338e-06	0.00562644							42	706	0.542493	0.00333414	211749						7	9	'ZWF@6pgl_c'	0.504258	0.999	6.42349e-08	6.30869e-05				43	760	0.560526	0.00303855	250119
	43	632	0.503165	0.00288958	218717						7	21	'XRI@xlt_c'	0.001	0.839386	3.92436e-05	0.204886							43	699	0.537911	0.00395867	176574						7	11	'SO4t@so4_c'	0.309728	0.999	2.91203e-08	6.4834e-05				42	760	0.573684	0.00306617	247867
	44	626	0.664537	0.00266377	235005						7	51	'ASN@atp_m'	0.001	0.71885	6.20338e-06	0.0158451							44	674	0.566766	0.00301886	223263						7	12	'GND1@6pgl_c'	0.001	0.952347	3.21094e-06	0.0641065				44	746	0.520107	0.00381278	195658
	45	610	0.614754	0.00241184	252919						8	1	'XRI@nadh_c'	0.001	0.267956	0.000208776	0.0763437							45	669	0.581465	0.00331384	201881						7	14	'XK@adp_c'	0.001	0.59415	9.21241e-05	0.134732				45	728	0.59478	0.00254305	286270
	46	604	0.541391	0.00351277	171944						8	2	'ASN@pi_m'	0.43912	0.651097	3.47317e-06	8.27854e-06							47	657	0.515982	0.00386693	169902						7	23	'LSC@suc_m'	0.001	0.547477	0.000140053	0.169271				46	699	0.537911	0.00395867	176574
	47	604	0.607616	0.00218067	276979						8	3	'XRI@nad_c'	0.001	0.560608	0.000264211	0.336763							46	657	0.616438	0.00344578	190668						7	34	'XK@atp_c'	0.001	0.918274	8.59284e-06	0.0964525				47	674	0.566766	0.00301886	223263
	48	564	0.503546	0.00188481	299235						8	4	'TPI@t3p_c'	0.476457	0.999	2.02482e-08	2.2227e-05							48	643	0.531882	0.00387722	165840						7	37	'TPI@dhap_c'	0.001	0.840981	0.000378919	2.00193				48	669	0.581465	0.00331384	201881
	49	564	0.544326	0.00267445	210884						8	6	'XDH@nadh_c'	0.001	0.594661	5.20902e-05	0.0763437							49	641	0.552262	0.00287483	222970						8	1	'XRI@nadh_c'	0.733351	0.946905	4.28502e-06	2.77866e-05				49	667	0.514243	0.0029454	226455
	50	559	0.506261	0.00228623	244507						9	1	'XRI@nadh_c'	0.001	0.267956	0.000208776	0.0763437							50	635	0.540157	0.00393842	161232						8	2	'ASN@pi_m'	0.651097	0.999	6.48786e-09	3.47317e-06				51	657	0.515982	0.00386693	169902
	51	547	0.552102	0.00263928	207253						9	2	'ASN@pi_m'	0.001	0.43912	8.27854e-06	0.00647489							51	630	0.652381	0.00234183	269020						8	3	'XRI@nad_c'	0.783308	0.999	3.37437e-07	9.32544e-05				50	657	0.616438	0.00344578	190668
	52	526	0.60076	0.00317993	165412						9	3	'XRI@nad_c'	0.001	0.560608	0.000264211	0.336763							52	626	0.664537	0.00266377	235005						8	4	'TPI@t3p_c'	0.412258	0.999	2.02482e-08	2.88382e-05				52	643	0.51633	0.00265424	242254
	53	454	0.530837	0.00232968	194877						9	4	'TPI@t3p_c'	0.476457	0.999	2.02482e-08	2.2227e-05							53	606	0.727723	0.00266401	227477						9	1	'XRI@nadh_c'	0.001	0.592786	5.24967e-05	0.0763437				53	643	0.531882	0.00387722	165840
	54	440	0.522727	0.00277469	158576						9	6	'XDH@nadh_c'	0.001	0.594661	5.20902e-05	0.0763437							54	604	0.541391	0.00351277	171944						9	2	'ASN@pi_m'	0.001	0.651097	3.47317e-06	0.00647489				54	641	0.552262	0.00287483	222970
	55	409	0.564792	0.00208981	195711						9	10	'ADK@adp_c'	0.001	0.575162	9.96177e-05	0.134732							55	604	0.607616	0.00218067	276979						9	3	'XRI@nad_c'	0.818711	0.999	3.37437e-07	7.4645e-05				55	636	0.591195	0.0027393	232176
	56	408	0.629902	0.00162235	251487						9	19	'GPD1@dhap_c'	0.001	0.83527	0.000395211	2.00193							56	564	0.503546	0.00188481	299235						9	4	'TPI@t3p_c'	0.476457	0.999	2.02482e-08	2.2227e-05				56	627	0.54386	0.00195959	319965
	57	404	0.576733	0.00221484	182406						10	1	'XRI@nadh_c'	0.001	0.592786	5.24967e-05	0.0763437							57	564	0.544326	0.00267445	210884						9	10	'ADK@adp_c'	0.798901	0.999	1.35002e-07	3.39485e-05				57	626	0.664537	0.00266377	235005
	58	403	0.784119	0.00241906	166594						10	2	'ASN@pi_m'	0.001	0.651097	3.47317e-06	0.00647489							58	562	0.517794	0.00321731	174680						9	19	'GPD1@dhap_c'	0.001	0.737269	0.000714119	2.00193				58	604	0.541391	0.00351277	171944
	59	398	0.623116	0.00196331	202719						10	3	'XRI@nad_c'	0.818711	0.999	3.37437e-07	7.4645e-05							59	559	0.506261	0.00228623	244507						9	36	'GLYCt@glyc_c'	0.001	0.874519	9.88294e-05	0.688087				59	526	0.640684	0.00394975	133173
	60	394	0.576142	0.00119169	330624						10	4	'TPI@t3p_c'	0.476457	0.999	2.02482e-08	2.2227e-05							60	555	0.61982	0.00274801	201964						10	1	'XRI@nadh_c'	0.001	0.733351	2.77866e-05	0.0763437				60	517	0.547389	0.00251097	205897
	61	393	0.521628	0.0022886	171721						10	10	'ADK@adp_c'	0.798901	0.999	1.35002e-07	3.39485e-05							61	515	0.592233	0.00228926	224964						10	2	'ASN@pi_m'	0.779103	0.999	6.48786e-09	1.83765e-06				61	483	0.534161	0.00268445	179925
	62	388	0.530928	0.00191728	202371						10	19	'GPD1@dhap_c'	0.001	0.737269	0.000714119	2.00193							62	464	0.650862	0.00266594	174047						10	4	'TPI@t3p_c'	0.001	0.393372	3.11939e-05	0.0202077				62	459	0.601307	0.00197674	232200
	63	384	0.6875	0.00226998	169164						10	36	'GLYCt@glyc_c'	0.001	0.874519	9.88294e-05	0.688087							63	454	0.530837	0.00232968	194877						10	5	'NH4t@nh4_c'	0.117273	0.999	1.34458e-07	0.00101107				63	451	0.5898	0.00396679	113694
	64	383	0.56658	0.00162118	236248						11	1	'XRI@nadh_c'	0.001	0.592786	5.24967e-05	0.0763437							64	451	0.5898	0.00396679	113694						10	11	'SO4t@so4_c'	0.188644	0.999	2.91203e-08	0.000125121				64	431	0.575406	0.00186648	230916
	65	377	0.639257	0.00217034	173706						11	2	'ASN@pi_m'	0.001	0.651097	3.47317e-06	0.00647489							65	411	0.642336	0.00227004	181054						10	12	'GND1@6pgl_c'	0.836814	0.999	6.42349e-08	1.25139e-05				65	411	0.642336	0.00227004	181054
	66	351	0.740741	0.00196076	179012						11	4	'TPI@t3p_c'	0.001	0.476457	2.2227e-05	0.0202077							66	410	0.604878	0.00216669	189229						11	1	'XRI@nadh_c'	0.001	0.592786	5.24967e-05	0.0763437				66	409	0.564792	0.00208981	195711
	67	326	0.527607	0.00177118	184058						11	7	'ATPM@atp_c'	0.771855	0.999	9.66457e-08	2.8538e-05							67	409	0.564792	0.00208981	195711						11	2	'ASN@pi_m'	0.001	0.651097	3.47317e-06	0.00647489				67	393	0.521628	0.0022886	171721
	68	324	0.70679	0.0019693	164526						11	13	'XK@x5p_c'	0.001	0.74089	6.65649e-05	0.190142							68	398	0.623116	0.00196331	202719						11	4	'TPI@t3p_c'	0.001	0.476457	2.2227e-05	0.0202077				68	383	0.56658	0.00162118	236248
	69	317	0.504732	0.00158684	199769						11	17	'XK@xyll_c'	0.690283	0.999	1.00929e-07	4.52395e-05							69	394	0.576142	0.00119169	330624						11	7	'ATPM@atp_c'	0.771855	0.999	9.66457e-08	2.8538e-05				69	357	0.602241	0.00153627	232381
	70	306	0.630719	0.0019435	157448						11	34	'XK@atp_c'	0.001	0.889253	1.20242e-05	0.0964525							70	393	0.521628	0.0022886	171721						11	13	'XK@x5p_c'	0.001	0.74089	6.65649e-05	0.190142				70	355	0.538028	0.0012225	290389
	71	286	0.601399	0.00168758	169474						11	37	'TPI@dhap_c'	0.001	0.840981	0.000378919	2.00193							71	388	0.530928	0.00191728	202371						11	17	'XK@xyll_c'	0.690283	0.999	1.00929e-07	4.52395e-05				71	351	0.592593	0.00149936	234101
	72	268	0.604478	0.00117965	227185						12	1	'XRI@nadh_c'	0.592786	0.830101	1.56411e-05	5.24967e-05							72	383	0.56658	0.00162118	236248						11	34	'XK@atp_c'	0.001	0.889253	1.20242e-05	0.0964525				72	326	0.527607	0.00177118	184058
	73	254	0.614173	0.00115416	220073						12	2	'ASN@pi_m'	0.001	0.651097	3.47317e-06	0.00647489							73	357	0.602241	0.00153627	232381						11	37	'TPI@dhap_c'	0.001	0.840981	0.000378919	2.00193				73	325	0.535385	0.00150602	215800
	74	247	0.526316	0.00163045	151492						12	3	'XRI@nad_c'	0.918828	0.999	3.37437e-07	2.97806e-05							74	331	0.716012	0.00196009	168870						12	1	'XRI@nadh_c'	0.42057	0.733351	2.77866e-05	0.000105286				74	309	0.530744	0.00189757	162840
	75	240	0.591667	0.00161587	148527						12	4	'TPI@t3p_c'	0.417156	0.999	2.02482e-08	2.82622e-05							75	326	0.527607	0.00177118	184058						12	2	'ASN@pi_m'	0.909871	0.999	6.48786e-09	6.42028e-07				75	299	0.605351	0.00166928	179120
	76	221	0.533937	0.00105683	209116						12	12	'GND1@6pgl_c'	0.001	0.874191	9.23512e-06	0.0641065							76	273	0.641026	0.00135278	201806						12	3	'XRI@nad_c'	0.001	0.484059	0.000359302	0.336763				76	294	0.55102	0.00138574	212161
	77	220	0.554545	0.000893564	246205						13	1	'XRI@nadh_c'	0.001	0.592786	5.24967e-05	0.0763437							77	268	0.604478	0.00117965	227185						12	4	'TPI@t3p_c'	0.393372	0.999	2.02482e-08	3.11939e-05				77	277	0.563177	0.000968679	285956
	78	209	0.626794	0.0010147	205973						13	2	'ASN@pi_m'	0.001	0.651097	3.47317e-06	0.00647489							78	267	0.752809	0.00200335	133277						13	1	'XRI@nadh_c'	0.592786	0.830101	1.56411e-05	5.24967e-05				78	271	0.616236	0.000883886	306600
											13	3	'XRI@nad_c'	0.560608	0.999	3.37437e-07	0.000264211							79	247	0.526316	0.00163045	151492						13	2	'ASN@pi_m'	0.001	0.651097	3.47317e-06	0.00647489				79	261	0.517241	0.00109439	238489
											13	4	'TPI@t3p_c'	0.476457	0.999	2.02482e-08	2.2227e-05							81	221	0.533937	0.000877589	251826						13	3	'XRI@nad_c'	0.918828	0.999	3.37437e-07	2.97806e-05				80	237	0.607595	0.000946876	250297
											13	11	'SO4t@so4_c'	0.142198	0.999	2.91203e-08	0.000175491							80	221	0.701357	0.00105683	209116						13	4	'TPI@t3p_c'	0.417156	0.999	2.02482e-08	2.82622e-05				81	209	0.626794	0.0010147	205973
											13	19	'GPD1@dhap_c'	0.737269	0.999	2.00594e-06	0.000714119							82	220	0.554545	0.000893564	246205						13	12	'GND1@6pgl_c'	0.001	0.874191	9.23512e-06	0.0641065				82	208	0.528846	0.0011393	182568
		Min Fi	0.503165								13	21	'XRI@xlt_c'	0.001	0.438477	0.000262645	0.204886							83	209	0.626794	0.0010147	205973						14	1	'XRI@nadh_c'	0.42057	0.733351	2.77866e-05	0.000105286
		Max Fi	0.784119								13	25	'XDH@xlt_c'	0.001	0.720088	7.97231e-05	0.204886							84	206	0.669903	0.00149932	137396						14	2	'ASN@pi_m'	0.651097	0.909871	6.42028e-07	3.47317e-06
											14	1	'XRI@nadh_c'	0.41751	0.733351	2.77866e-05	0.000106617																	14	3	'XRI@nad_c'	0.001	0.484059	0.000359302	0.336763
											14	2	'ASN@pi_m'	0.651097	0.999	6.48786e-09	3.47317e-06																	14	4	'TPI@t3p_c'	0.393372	0.999	2.02482e-08	3.11939e-05
											14	3	'XRI@nad_c'	0.786732	0.999	3.37437e-07	9.13814e-05																	14	5	'NH4t@nh4_c'	0.523606	0.999	1.34458e-07	0.000122212
											14	4	'TPI@t3p_c'	0.442666	0.999	2.02482e-08	2.54678e-05																	14	11	'SO4t@so4_c'	0.105468	0.999	2.91203e-08	0.000246738
											14	20	'ASN@adp_m'	0.317775	0.999	2.62338e-06	0.00562644																	14	20	'ASN@adp_m'	0.310181	0.999	2.62338e-06	0.00582837
											14	51	'ASN@atp_m'	0.001	0.71885	6.20338e-06	0.0158451																	15	1	'XRI@nadh_c'	0.001	0.592786	5.24967e-05	0.0763437
											15	1	'XRI@nadh_c'	0.001	0.592786	5.24967e-05	0.0763437																	15	2	'ASN@pi_m'	0.001	0.651097	3.47317e-06	0.00647489
											15	2	'ASN@pi_m'	0.001	0.651097	3.47317e-06	0.00647489																	15	3	'XRI@nad_c'	0.560608	0.999	3.37437e-07	0.000264211
											15	4	'TPI@t3p_c'	0.001	0.476457	2.2227e-05	0.0202077																	15	4	'TPI@t3p_c'	0.476457	0.999	2.02482e-08	2.2227e-05
											15	7	'ATPM@atp_c'	0.771855	0.999	9.66457e-08	2.8538e-05																	15	11	'SO4t@so4_c'	0.142198	0.999	2.91203e-08	0.000175491
											15	13	'XK@x5p_c'	0.001	0.624355	0.000114514	0.190142																	15	19	'GPD1@dhap_c'	0.737269	0.999	2.00594e-06	0.000714119
											15	17	'XK@xyll_c'	0.001	0.690283	4.52395e-05	0.100727																	15	21	'XRI@xlt_c'	0.001	0.438477	0.000262645	0.204886
											15	34	'XK@atp_c'	0.001	0.704444	4.05081e-05	0.0964525																	15	25	'XDH@xlt_c'	0.001	0.720088	7.97231e-05	0.204886
											15	37	'TPI@dhap_c'	0.001	0.840981	0.000378919	2.00193																	16	1	'XRI@nadh_c'	0.42057	0.733351	2.77866e-05	0.000105286
											15	43	'XDH@xyll_c'	0.466939	0.999	1.00929e-07	0.000115106																	16	2	'ASN@pi_m'	0.651097	0.999	6.48786e-09	3.47317e-06
											16	1	'XRI@nadh_c'	0.001	0.266528	0.000210304	0.0763437																	16	3	'XRI@nad_c'	0.484059	0.999	3.37437e-07	0.000359302
											16	2	'ASN@pi_m'	0.651097	0.999	6.48786e-09	3.47317e-06																	16	4	'TPI@t3p_c'	0.393372	0.999	2.02482e-08	3.11939e-05
											16	4	'TPI@t3p_c'	0.001	0.392251	3.13408e-05	0.0202077																	16	14	'XK@adp_c'	0.001	0.807957	3.20564e-05	0.134732
											16	7	'ATPM@atp_c'	0.001	0.725661	3.65007e-05	0.0964525																	16	19	'GPD1@dhap_c'	0.736316	0.999	2.00594e-06	0.000717636
											16	51	'ASN@atp_m'	0.71885	0.939475	1.02183e-06	6.20338e-06																	17	1	'XRI@nadh_c'	0.733351	0.999	7.64966e-08	2.77866e-05
											17	1	'XRI@nadh_c'	0.267956	0.592786	5.24967e-05	0.000208776																	17	2	'ASN@pi_m'	0.651097	0.999	6.48786e-09	3.47317e-06
											17	2	'ASN@pi_m'	0.001	0.651097	3.47317e-06	0.00647489																	17	3	'XRI@nad_c'	0.001	0.783308	9.32544e-05	0.336763
											17	3	'XRI@nad_c'	0.001	0.560608	0.000264211	0.336763																	17	5	'NH4t@nh4_c'	0.247307	0.999	1.34458e-07	0.000408821
											17	4	'TPI@t3p_c'	0.476457	0.999	2.02482e-08	2.2227e-05																	17	8	'NDR@nadp_c'	0.001	0.712525	2.08484e-05	0.0516223
											17	12	'GND1@6pgl_c'	0.914245	0.999	6.42349e-08	6.01915e-06																	17	11	'SO4t@so4_c'	0.250499	0.999	2.91203e-08	8.70416e-05
											18	1	'XRI@nadh_c'	0.001	0.267956	0.000208776	0.0763437																	17	12	'GND1@6pgl_c'	0.001	0.912489	6.15416e-06	0.0641065
											18	2	'ASN@pi_m'	0.001	0.651097	3.47317e-06	0.00647489																	17	15	'ZWF@nadp_c'	0.646346	0.999	5.17257e-08	2.82738e-05
											18	3	'XRI@nad_c'	0.001	0.560608	0.000264211	0.336763																	17	20	'ASN@adp_m'	0.347503	0.999	2.62338e-06	0.00492092
											18	4	'TPI@t3p_c'	0.476457	0.999	2.02482e-08	2.2227e-05																	18	1	'XRI@nadh_c'	0.001	0.592786	5.24967e-05	0.0763437
											18	6	'XDH@nadh_c'	0.594661	0.999	7.64966e-08	5.20902e-05																	18	2	'ASN@pi_m'	0.001	0.651097	3.47317e-06	0.00647489
											18	16	'PGK@dpg_c'	0.753677	0.999	8.25637e-07	0.000269572																	18	4	'TPI@t3p_c'	0.001	0.476457	2.2227e-05	0.0202077
											19	1	'XRI@nadh_c'	0.001	0.349746	0.000142082	0.0763437																	18	7	'ATPM@atp_c'	0.771855	0.999	9.66457e-08	2.8538e-05
											19	2	'ASN@pi_m'	0.001	0.651097	3.47317e-06	0.00647489																	18	13	'XK@x5p_c'	0.001	0.624355	0.000114514	0.190142
											19	4	'TPI@t3p_c'	0.001	0.476457	2.2227e-05	0.0202077																	18	17	'XK@xyll_c'	0.001	0.690283	4.52395e-05	0.100727
											19	18	'PGI@f6p_c'	0.399088	0.999	2.4933e-08	3.75043e-05																	18	34	'XK@atp_c'	0.001	0.704444	4.05081e-05	0.0964525
											19	19	'GPD1@dhap_c'	0.001	0.767454	0.000607214	2.00193																	18	37	'TPI@dhap_c'	0.001	0.840981	0.000378919	2.00193
											19	36	'GLYCt@glyc_c'	0.001	0.891401	8.39135e-05	0.688087																	18	43	'XDH@xyll_c'	0.466939	0.999	1.00929e-07	0.000115106
											19	37	'TPI@dhap_c'	0.840981	0.999	2.00594e-06	0.000378919																	19	1	'XRI@nadh_c'	0.001	0.42057	0.000105286	0.0763437
											19	55	'ADH1@nad_c'	0.001	0.803527	8.24254e-05	0.336763																	19	2	'ASN@pi_m'	0.651097	0.999	6.48786e-09	3.47317e-06
											19	57	'XRII@nadph_c'	0.001	0.753045	2.49056e-05	0.0758689																	19	4	'TPI@t3p_c'	0.393372	0.999	2.02482e-08	3.11939e-05
											20	1	'XRI@nadh_c'	0.733351	0.999	7.64966e-08	2.77866e-05																	19	5	'NH4t@nh4_c'	0.199694	0.999	1.34458e-07	0.000538326
											20	2	'ASN@pi_m'	0.651097	0.999	6.48786e-09	3.47317e-06																	19	38	'GPD2@g3p_c'	0.901938	0.999	1.64005e-08	1.78135e-06
											20	3	'XRI@nad_c'	0.001	0.783308	9.32544e-05	0.336763																	20	1	'XRI@nadh_c'	0.001	0.476415	8.39864e-05	0.0763437
											20	12	'GND1@6pgl_c'	0.912489	0.999	6.42349e-08	6.15416e-06																	20	2	'ASN@pi_m'	0.779103	0.999	6.48786e-09	1.83765e-06
											21	1	'XRI@nadh_c'	0.267956	0.592786	5.24967e-05	0.000208776																	20	4	'TPI@t3p_c'	0.001	0.393372	3.11939e-05	0.0202077
											21	2	'ASN@pi_m'	0.001	0.651097	3.47317e-06	0.00647489																	20	5	'NH4t@nh4_c'	0.117273	0.999	1.34458e-07	0.00101107
											21	3	'XRI@nad_c'	0.001	0.560608	0.000264211	0.336763																	20	6	'XDH@nadh_c'	0.613091	0.999	7.64966e-08	4.82271e-05
											21	4	'TPI@t3p_c'	0.476457	0.999	2.02482e-08	2.2227e-05																	20	11	'SO4t@so4_c'	0.188644	0.999	2.91203e-08	0.000125121
											21	10	'ADK@adp_c'	0.001	0.614881	8.44711e-05	0.134732																	20	12	'GND1@6pgl_c'	0.001	0.836814	1.25139e-05	0.0641065
											21	12	'GND1@6pgl_c'	0.001	0.914245	6.01915e-06	0.0641065																	20	13	'XK@x5p_c'	0.199	0.999	1.90523e-07	0.000766113
											21	16	'PGK@dpg_c'	0.785127	0.999	8.25637e-07	0.000225733																	20	25	'XDH@xlt_c'	0.001	0.792471	5.37085e-05	0.204886
											21	56	'PGK@adp_c'	0.001	0.857652	2.23843e-05	0.134732																	21	1	'XRI@nadh_c'	0.267956	0.592786	5.24967e-05	0.000208776
											22	1	'XRI@nadh_c'	0.733351	0.946905	4.28502e-06	2.77866e-05																	21	2	'ASN@pi_m'	0.001	0.651097	3.47317e-06	0.00647489
											22	2	'ASN@pi_m'	0.651097	0.999	6.48786e-09	3.47317e-06																	21	3	'XRI@nad_c'	0.001	0.560608	0.000264211	0.336763
											22	3	'XRI@nad_c'	0.783308	0.944761	1.97098e-05	9.32544e-05																	21	4	'TPI@t3p_c'	0.476457	0.999	2.02482e-08	2.2227e-05
											22	4	'TPI@t3p_c'	0.412258	0.999	2.02482e-08	2.88382e-05																	21	12	'GND1@6pgl_c'	0.914245	0.999	6.42349e-08	6.01915e-06
											22	51	'ASN@atp_m'	0.001	0.870466	2.36026e-06	0.0158451																	22	1	'XRI@nadh_c'	0.001	0.267956	0.000208776	0.0763437
											23	1	'XRI@nadh_c'	0.001	0.592786	5.24967e-05	0.0763437																	22	2	'ASN@pi_m'	0.001	0.651097	3.47317e-06	0.00647489
											23	2	'ASN@pi_m'	0.001	0.651097	3.47317e-06	0.00647489																	22	3	'XRI@nad_c'	0.001	0.560608	0.000264211	0.336763
											23	4	'TPI@t3p_c'	0.001	0.476457	2.2227e-05	0.0202077																	22	4	'TPI@t3p_c'	0.476457	0.999	2.02482e-08	2.2227e-05
											23	5	'NH4t@nh4_c'	0.31849	0.999	1.34458e-07	0.000287428																	22	6	'XDH@nadh_c'	0.594661	0.999	7.64966e-08	5.20902e-05
											23	7	'ATPM@atp_c'	0.001	0.771855	2.8538e-05	0.0964525																	22	16	'PGK@dpg_c'	0.753677	0.999	8.25637e-07	0.000269572
											23	8	'NDR@nadp_c'	0.001	0.757167	1.65725e-05	0.0516223																	23	1	'XRI@nadh_c'	0.733351	0.999	7.64966e-08	2.77866e-05
											23	9	'ZWF@6pgl_c'	0.504258	0.999	6.42349e-08	6.30869e-05																	23	2	'ASN@pi_m'	0.651097	0.999	6.48786e-09	3.47317e-06
											23	11	'SO4t@so4_c'	0.309728	0.999	2.91203e-08	6.4834e-05																	23	3	'XRI@nad_c'	0.001	0.783308	9.32544e-05	0.336763
											23	12	'GND1@6pgl_c'	0.001	0.952347	3.21094e-06	0.0641065																	23	12	'GND1@6pgl_c'	0.912489	0.999	6.42349e-08	6.15416e-06
											23	14	'XK@adp_c'	0.001	0.59415	9.21241e-05	0.134732																	24	1	'XRI@nadh_c'	0.001	0.349746	0.000142082	0.0763437
											23	23	'LSC@suc_m'	0.001	0.656116	8.88073e-05	0.169271																	24	2	'ASN@pi_m'	0.001	0.651097	3.47317e-06	0.00647489
											23	34	'XK@atp_c'	0.001	0.798376	2.43827e-05	0.0964525																	24	4	'TPI@t3p_c'	0.001	0.476457	2.2227e-05	0.0202077
											23	37	'TPI@dhap_c'	0.001	0.840981	0.000378919	2.00193																	24	18	'PGI@f6p_c'	0.001	0.399088	3.75043e-05	0.0248831
											23	57	'XRII@nadph_c'	0.001	0.704535	3.18495e-05	0.0758689																	24	19	'GPD1@dhap_c'	0.001	0.767454	0.000607214	2.00193
											24	1	'XRI@nadh_c'	0.001	0.592786	5.24967e-05	0.0763437																	24	36	'GLYCt@glyc_c'	0.001	0.891401	8.39135e-05	0.688087
											24	2	'ASN@pi_m'	0.001	0.651097	3.47317e-06	0.00647489																	24	37	'TPI@dhap_c'	0.840981	0.999	2.00594e-06	0.000378919
											24	4	'TPI@t3p_c'	0.001	0.476457	2.2227e-05	0.0202077																	25	1	'XRI@nadh_c'	0.592786	0.830101	1.56411e-05	5.24967e-05
											24	5	'NH4t@nh4_c'	0.31849	0.999	1.34458e-07	0.000287428																	25	2	'ASN@pi_m'	0.001	0.651097	3.47317e-06	0.00647489
											24	7	'ATPM@atp_c'	0.001	0.771855	2.8538e-05	0.0964525																	25	3	'XRI@nad_c'	0.764895	0.918828	2.97806e-05	0.000103614
											24	9	'ZWF@6pgl_c'	0.001	0.504258	6.30869e-05	0.0641065																	25	4	'TPI@t3p_c'	0.417156	0.999	2.02482e-08	2.82622e-05
											24	11	'SO4t@so4_c'	0.309728	0.999	2.91203e-08	6.4834e-05																	25	10	'ADK@adp_c'	0.001	0.667548	6.71663e-05	0.134732
											24	12	'GND1@6pgl_c'	0.001	0.952347	3.21094e-06	0.0641065																	25	12	'GND1@6pgl_c'	0.001	0.874191	9.23512e-06	0.0641065
											24	14	'XK@adp_c'	0.001	0.59415	9.21241e-05	0.134732																	25	14	'XK@adp_c'	0.001	0.727673	5.0473e-05	0.134732
											24	15	'ZWF@nadp_c'	0.742336	0.999	5.17257e-08	1.7936e-05																	26	1	'XRI@nadh_c'	0.001	0.733351	2.77866e-05	0.0763437
											24	37	'TPI@dhap_c'	0.001	0.840981	0.000378919	2.00193																	26	2	'ASN@pi_m'	0.651097	0.779103	1.83765e-06	3.47317e-06
											25	1	'XRI@nadh_c'	0.41751	0.733351	2.77866e-05	0.000106617																	26	4	'TPI@t3p_c'	0.001	0.393372	3.11939e-05	0.0202077
											25	2	'ASN@pi_m'	0.651097	0.780299	1.8249e-06	3.47317e-06																	26	5	'NH4t@nh4_c'	0.117273	0.999	1.34458e-07	0.00101107
											25	3	'XRI@nad_c'	0.001	0.786732	9.13814e-05	0.336763																	26	11	'SO4t@so4_c'	0.15437	0.999	2.91203e-08	0.00015936
											25	4	'TPI@t3p_c'	0.442666	0.999	2.02482e-08	2.54678e-05																	26	20	'ASN@adp_m'	0.001	0.335965	0.00517993	2.61813
											25	20	'ASN@adp_m'	0.317775	0.999	2.62338e-06	0.00562644																	26	33	'LSC@succoa_m'	0.001	0.817068	0.00015801	0.705045
											25	51	'ASN@atp_m'	0.001	0.381566	2.5707e-05	0.0158451																	27	1	'XRI@nadh_c'	0.001	0.592786	5.24967e-05	0.0763437
											26	1	'XRI@nadh_c'	0.349746	0.592786	5.24967e-05	0.000142082																	27	2	'ASN@pi_m'	0.001	0.651097	3.47317e-06	0.00647489
											26	2	'ASN@pi_m'	0.001	0.651097	3.47317e-06	0.00647489																	27	4	'TPI@t3p_c'	0.001	0.476457	2.2227e-05	0.0202077
											26	3	'XRI@nad_c'	0.533248	0.999	3.37437e-07	0.000295063																	27	5	'NH4t@nh4_c'	0.31849	0.999	1.34458e-07	0.000287428
											26	4	'TPI@t3p_c'	0.001	0.476457	2.2227e-05	0.0202077																	27	7	'ATPM@atp_c'	0.001	0.771855	2.8538e-05	0.0964525
											26	9	'ZWF@6pgl_c'	0.331091	0.999	6.42349e-08	0.000129645																	27	9	'ZWF@6pgl_c'	0.001	0.504258	6.30869e-05	0.0641065
											26	37	'TPI@dhap_c'	0.840981	0.999	2.00594e-06	0.000378919																	27	11	'SO4t@so4_c'	0.309728	0.999	2.91203e-08	6.4834e-05
											27	1	'XRI@nadh_c'	0.733351	0.999	7.64966e-08	2.77866e-05																	27	12	'GND1@6pgl_c'	0.001	0.952347	3.21094e-06	0.0641065
											27	2	'ASN@pi_m'	0.651097	0.999	6.48786e-09	3.47317e-06																	27	14	'XK@adp_c'	0.001	0.59415	9.21241e-05	0.134732
											27	3	'XRI@nad_c'	0.001	0.783308	9.32544e-05	0.336763																	27	15	'ZWF@nadp_c'	0.742336	0.999	5.17257e-08	1.7936e-05
											27	12	'GND1@6pgl_c'	0.001	0.912489	6.15416e-06	0.0641065																	27	37	'TPI@dhap_c'	0.001	0.840981	0.000378919	2.00193
											27	20	'ASN@adp_m'	0.001	0.23303	0.00862566	2.61813																	28	1	'XRI@nadh_c'	0.001	0.733351	2.77866e-05	0.0763437
											27	51	'ASN@atp_m'	0.001	0.800042	3.9642e-06	0.0158451																	28	2	'ASN@pi_m'	0.651097	0.779103	1.83765e-06	3.47317e-06
											28	1	'XRI@nadh_c'	0.001	0.414966	0.00010774	0.0763437																	28	4	'TPI@t3p_c'	0.001	0.261005	5.72722e-05	0.0202077
											28	2	'ASN@pi_m'	0.651097	0.945368	3.74551e-07	3.47317e-06																	28	5	'NH4t@nh4_c'	0.117273	0.999	1.34458e-07	0.00101107
											28	3	'XRI@nad_c'	0.001	0.506181	0.000328867	0.336763																	28	20	'ASN@adp_m'	0.335965	0.999	2.62338e-06	0.00517993
											28	4	'TPI@t3p_c'	0.392251	0.999	2.02482e-08	3.13408e-05																	28	26	'GPD2@pi_c'	0.327137	0.999	4.69854e-06	0.00965439
											28	9	'ZWF@6pgl_c'	0.001	0.603054	4.22388e-05	0.0641065																	28	37	'TPI@dhap_c'	0.001	0.784189	0.000551489	2.00193
											28	17	'XK@xyll_c'	0.213466	0.999	1.00929e-07	0.000371507																	28	42	'NDH@q_m'	0.001	0.554157	3.52626e-06	0.00437855
											28	20	'ASN@adp_m'	0.186459	0.999	2.62338e-06	0.0114346																	29	1	'XRI@nadh_c'	0.349746	0.592786	5.24967e-05	0.000142082
											28	51	'ASN@atp_m'	0.71885	0.999	1.58768e-08	6.20338e-06																	29	2	'ASN@pi_m'	0.001	0.651097	3.47317e-06	0.00647489
											29	1	'XRI@nadh_c'	0.001	0.267956	0.000208776	0.0763437																	29	3	'XRI@nad_c'	0.533248	0.999	3.37437e-07	0.000295063
											29	2	'ASN@pi_m'	0.001	0.43912	8.27854e-06	0.00647489																	29	4	'TPI@t3p_c'	0.001	0.476457	2.2227e-05	0.0202077
											29	3	'XRI@nad_c'	0.001	0.560608	0.000264211	0.336763																	29	9	'ZWF@6pgl_c'	0.331091	0.999	6.42349e-08	0.000129645
											29	4	'TPI@t3p_c'	0.476457	0.999	2.02482e-08	2.2227e-05																	29	37	'TPI@dhap_c'	0.840981	0.999	2.00594e-06	0.000378919
											29	6	'XDH@nadh_c'	0.001	0.594661	5.20902e-05	0.0763437																	30	1	'XRI@nadh_c'	0.001	0.267956	0.000208776	0.0763437
											29	10	'ADK@adp_c'	0.575162	0.999	1.35002e-07	9.96177e-05																	30	2	'ASN@pi_m'	0.001	0.43912	8.27854e-06	0.00647489
											29	27	'ADH1@nadh_c'	0.489402	0.999	7.64966e-08	7.97299e-05																	30	3	'XRI@nad_c'	0.001	0.560608	0.000264211	0.336763
											29	38	'GPD2@g3p_c'	0.001	0.700823	6.99427e-06	0.0163678																	30	4	'TPI@t3p_c'	0.476457	0.999	2.02482e-08	2.2227e-05
											30	1	'XRI@nadh_c'	0.592786	0.999	7.64966e-08	5.24967e-05																	30	6	'XDH@nadh_c'	0.001	0.594661	5.20902e-05	0.0763437
											30	2	'ASN@pi_m'	0.001	0.651097	3.47317e-06	0.00647489																	30	10	'ADK@adp_c'	0.575162	0.999	1.35002e-07	9.96177e-05
											30	3	'XRI@nad_c'	0.001	0.764895	0.000103614	0.336763																	30	27	'ADH1@nadh_c'	0.489402	0.999	7.64966e-08	7.97299e-05
											30	9	'ZWF@6pgl_c'	0.573039	0.999	6.42349e-08	4.78124e-05																	30	38	'GPD2@g3p_c'	0.001	0.700823	6.99427e-06	0.0163678
											30	12	'GND1@6pgl_c'	0.957905	0.999	6.42349e-08	2.81994e-06																	31	1	'XRI@nadh_c'	0.592786	0.999	7.64966e-08	5.24967e-05
											31	1	'XRI@nadh_c'	0.592786	0.830101	1.56411e-05	5.24967e-05																	31	2	'ASN@pi_m'	0.001	0.651097	3.47317e-06	0.00647489
											31	2	'ASN@pi_m'	0.001	0.651097	3.47317e-06	0.00647489																	31	3	'XRI@nad_c'	0.001	0.764895	0.000103614	0.336763
											31	3	'XRI@nad_c'	0.764895	0.918828	2.97806e-05	0.000103614																	31	5	'NH4t@nh4_c'	0.146586	0.999	1.34458e-07	0.000782025
											31	4	'TPI@t3p_c'	0.417156	0.999	2.02482e-08	2.82622e-05																	31	8	'NDR@nadp_c'	0.001	0.630412	3.02946e-05	0.0516223
											31	10	'ADK@adp_c'	0.001	0.667548	6.71663e-05	0.134732																	31	10	'ADK@adp_c'	0.001	0.560787	0.000105629	0.134732
											31	12	'GND1@6pgl_c'	0.001	0.874191	9.23512e-06	0.0641065																	31	11	'SO4t@so4_c'	0.224583	0.999	2.91203e-08	0.000100443
											31	14	'XK@adp_c'	0.001	0.727673	5.0473e-05	0.134732																	31	12	'GND1@6pgl_c'	0.001	0.957905	2.81994e-06	0.0641065
											31	76	'LSC@adp_m'	0.221271	0.999	2.62338e-06	0.00922333																	31	15	'ZWF@nadp_c'	0.728322	0.999	5.17257e-08	1.92754e-05
											32	1	'XRI@nadh_c'	0.001	0.349746	0.000142082	0.0763437																	31	28	'TKL2@e4p_c'	0.001	0.811023	3.89534e-05	0.167008
											32	2	'ASN@pi_m'	0.001	0.651097	3.47317e-06	0.00647489																	31	40	'ZWF@nadph_c'	0.001	0.498259	7.64755e-05	0.0758689
											32	4	'TPI@t3p_c'	0.001	0.476457	2.2227e-05	0.0202077																	32	1	'XRI@nadh_c'	0.001	0.733351	2.77866e-05	0.0763437
											32	18	'PGI@f6p_c'	0.001	0.399088	3.75043e-05	0.0248831																	32	2	'ASN@pi_m'	0.651097	0.779103	1.83765e-06	3.47317e-06
											32	19	'GPD1@dhap_c'	0.001	0.767454	0.000607214	2.00193																	32	4	'TPI@t3p_c'	0.261005	0.393372	3.11939e-05	5.72722e-05
											32	36	'GLYCt@glyc_c'	0.001	0.891401	8.39135e-05	0.688087																	32	5	'NH4t@nh4_c'	0.117273	0.999	1.34458e-07	0.00101107
											32	37	'TPI@dhap_c'	0.840981	0.999	2.00594e-06	0.000378919																	32	20	'ASN@adp_m'	0.335965	0.999	2.62338e-06	0.00517993
											32	57	'XRII@nadph_c'	0.001	0.753045	2.49056e-05	0.0758689																	32	26	'GPD2@pi_c'	0.327137	0.999	4.69854e-06	0.00965439
											33	1	'XRI@nadh_c'	0.001	0.414966	0.00010774	0.0763437																	32	37	'TPI@dhap_c'	0.001	0.784189	0.000551489	2.00193
											33	2	'ASN@pi_m'	0.651097	0.945368	3.74551e-07	3.47317e-06																	33	1	'XRI@nadh_c'	0.592786	0.999	7.64966e-08	5.24967e-05
											33	3	'XRI@nad_c'	0.001	0.506181	0.000328867	0.336763																	33	2	'ASN@pi_m'	0.001	0.651097	3.47317e-06	0.00647489
											33	4	'TPI@t3p_c'	0.392251	0.999	2.02482e-08	3.13408e-05																	33	3	'XRI@nad_c'	0.001	0.764895	0.000103614	0.336763
											33	9	'ZWF@6pgl_c'	0.603054	0.999	6.42349e-08	4.22388e-05																	33	9	'ZWF@6pgl_c'	0.573039	0.999	6.42349e-08	4.78124e-05
											33	20	'ASN@adp_m'	0.186459	0.999	2.62338e-06	0.0114346																	33	12	'GND1@6pgl_c'	0.957905	0.999	6.42349e-08	2.81994e-06
											33	51	'ASN@atp_m'	0.71885	0.999	1.58768e-08	6.20338e-06																	34	1	'XRI@nadh_c'	0.733351	0.844331	1.40896e-05	2.77866e-05
											34	1	'XRI@nadh_c'	0.267956	0.592786	5.24967e-05	0.000208776																	34	2	'ASN@pi_m'	0.651097	0.999	6.48786e-09	3.47317e-06
											34	2	'ASN@pi_m'	0.001	0.651097	3.47317e-06	0.00647489																	34	3	'XRI@nad_c'	0.001	0.783308	9.32544e-05	0.336763
											34	3	'XRI@nad_c'	0.178877	0.560608	0.000264211	0.00154744																	34	12	'GND1@6pgl_c'	0.001	0.912489	6.15416e-06	0.0641065
											34	4	'TPI@t3p_c'	0.476457	0.999	2.02482e-08	2.2227e-05																	34	20	'ASN@adp_m'	0.001	0.347503	0.00492092	2.61813
											34	5	'NH4t@nh4_c'	0.117017	0.999	1.34458e-07	0.00101358																	34	23	'LSC@suc_m'	0.001	0.695987	7.40132e-05	0.169271
											34	10	'ADK@adp_c'	0.001	0.614881	8.44711e-05	0.134732																	35	1	'XRI@nadh_c'	0.001	0.733351	2.77866e-05	0.0763437
											34	12	'GND1@6pgl_c'	0.001	0.914245	6.01915e-06	0.0641065																	35	2	'ASN@pi_m'	0.651097	0.779103	1.83765e-06	3.47317e-06
											34	16	'PGK@dpg_c'	0.001	0.785127	0.000225733	0.823987																	35	4	'TPI@t3p_c'	0.001	0.393372	3.11939e-05	0.0202077
											34	17	'XK@xyll_c'	0.315256	0.999	1.00929e-07	0.000219																	35	5	'NH4t@nh4_c'	0.117273	0.999	1.34458e-07	0.00101107
											34	18	'PGI@f6p_c'	0.001	0.506577	2.42613e-05	0.0248831																	35	20	'ASN@adp_m'	0.335965	0.999	2.62338e-06	0.00517993
											34	19	'GPD1@dhap_c'	0.001	0.812706	0.000461822	2.00193																	35	26	'GPD2@pi_c'	0.327137	0.999	4.69854e-06	0.00965439
											35	1	'XRI@nadh_c'	0.733351	0.999	7.64966e-08	2.77866e-05																	35	37	'TPI@dhap_c'	0.784189	0.999	2.00594e-06	0.000551489
											35	2	'ASN@pi_m'	0.651097	0.999	6.48786e-09	3.47317e-06																	36	1	'XRI@nadh_c'	0.733351	0.946905	4.28502e-06	2.77866e-05
											35	3	'XRI@nad_c'	0.001	0.783308	9.32544e-05	0.336763																	36	2	'ASN@pi_m'	0.651097	0.999	6.48786e-09	3.47317e-06
											35	5	'NH4t@nh4_c'	0.247307	0.999	1.34458e-07	0.000408821																	36	3	'XRI@nad_c'	0.783308	0.999	3.37437e-07	9.32544e-05
											35	8	'NDR@nadp_c'	0.001	0.712525	2.08484e-05	0.0516223																	36	4	'TPI@t3p_c'	0.001	0.412258	2.88382e-05	0.0202077
											35	11	'SO4t@so4_c'	0.250499	0.999	2.91203e-08	8.70416e-05																	36	18	'PGI@f6p_c'	0.001	0.667723	1.23949e-05	0.0248831
											35	12	'GND1@6pgl_c'	0.001	0.912489	6.15416e-06	0.0641065																	37	1	'XRI@nadh_c'	0.001	0.476415	8.39864e-05	0.0763437
											35	15	'ZWF@nadp_c'	0.646346	0.999	5.17257e-08	2.82738e-05																	37	2	'ASN@pi_m'	0.779103	0.999	6.48786e-09	1.83765e-06
											35	20	'ASN@adp_m'	0.347503	0.999	2.62338e-06	0.00492092																	37	4	'TPI@t3p_c'	0.001	0.393372	3.11939e-05	0.0202077
											35	51	'ASN@atp_m'	0.001	0.618023	9.80303e-06	0.0158451																	37	5	'NH4t@nh4_c'	0.117273	0.999	1.34458e-07	0.00101107
											36	1	'XRI@nadh_c'	0.001	0.592786	5.24967e-05	0.0763437																	37	11	'SO4t@so4_c'	0.188644	0.999	2.91203e-08	0.000125121
											36	2	'ASN@pi_m'	0.001	0.651097	3.47317e-06	0.00647489																	37	12	'GND1@6pgl_c'	0.001	0.836814	1.25139e-05	0.0641065
											36	4	'TPI@t3p_c'	0.001	0.476457	2.2227e-05	0.0202077																	37	13	'XK@x5p_c'	0.001	0.199	0.000766113	0.190142
											36	7	'ATPM@atp_c'	0.001	0.771855	2.8538e-05	0.0964525																	38	1	'XRI@nadh_c'	0.42057	0.733351	2.77866e-05	0.000105286
											36	9	'ZWF@6pgl_c'	0.504313	0.999	6.42349e-08	6.3073e-05																	38	2	'ASN@pi_m'	0.651097	0.909871	6.42028e-07	3.47317e-06
											36	12	'GND1@6pgl_c'	0.952347	0.999	6.42349e-08	3.21094e-06																	38	3	'XRI@nad_c'	0.001	0.484059	0.000359302	0.336763
											36	37	'TPI@dhap_c'	0.001	0.840981	0.000378919	2.00193																	38	4	'TPI@t3p_c'	0.393372	0.999	2.02482e-08	3.11939e-05
											37	1	'XRI@nadh_c'	0.001	0.267956	0.000208776	0.0763437																	38	20	'ASN@adp_m'	0.001	0.310181	0.00582837	2.61813
											37	2	'ASN@pi_m'	0.001	0.651097	3.47317e-06	0.00647489																	39	1	'XRI@nadh_c'	0.267956	0.592786	5.24967e-05	0.000208776
											37	3	'XRI@nad_c'	0.001	0.560608	0.000264211	0.336763																	39	2	'ASN@pi_m'	0.001	0.651097	3.47317e-06	0.00647489
											37	4	'TPI@t3p_c'	0.476457	0.999	2.02482e-08	2.2227e-05																	39	3	'XRI@nad_c'	0.178877	0.560608	0.000264211	0.00154744
											37	6	'XDH@nadh_c'	0.594661	0.999	7.64966e-08	5.20902e-05																	39	4	'TPI@t3p_c'	0.476457	0.999	2.02482e-08	2.2227e-05
											37	12	'GND1@6pgl_c'	0.001	0.816225	1.44482e-05	0.0641065																	39	5	'NH4t@nh4_c'	0.117017	0.999	1.34458e-07	0.00101358
											37	16	'PGK@dpg_c'	0.001	0.753677	0.000269572	0.823987																	39	10	'ADK@adp_c'	0.001	0.614881	8.44711e-05	0.134732
											37	25	'XDH@xlt_c'	0.001	0.760843	6.44667e-05	0.204886																	39	12	'GND1@6pgl_c'	0.001	0.914245	6.01915e-06	0.0641065
											37	43	'XDH@xyll_c'	0.656795	0.999	1.00929e-07	5.2687e-05																	39	16	'PGK@dpg_c'	0.001	0.785127	0.000225733	0.823987
											38	1	'XRI@nadh_c'	0.592786	0.830101	1.56411e-05	5.24967e-05																	39	17	'XK@xyll_c'	0.315256	0.999	1.00929e-07	0.000219
											38	2	'ASN@pi_m'	0.001	0.651097	3.47317e-06	0.00647489																	39	18	'PGI@f6p_c'	0.001	0.506577	2.42613e-05	0.0248831
											38	3	'XRI@nad_c'	0.878872	0.999	3.37437e-07	4.64596e-05																	39	19	'GPD1@dhap_c'	0.001	0.812706	0.000461822	2.00193
											38	4	'TPI@t3p_c'	0.001	0.417156	2.82622e-05	0.0202077																	40	1	'XRI@nadh_c'	0.476415	0.733351	2.77866e-05	8.39864e-05
											38	8	'NDR@nadp_c'	0.001	0.840485	9.80719e-06	0.0516223																	40	2	'ASN@pi_m'	0.779103	0.999	6.48786e-09	1.83765e-06
											38	20	'ASN@adp_m'	0.001	0.460046	0.00307597	2.61813																	40	3	'XRI@nad_c'	0.669049	0.999	3.37437e-07	0.000166749
											39	1	'XRI@nadh_c'	0.001	0.592786	5.24967e-05	0.0763437																	40	4	'TPI@t3p_c'	0.001	0.393372	3.11939e-05	0.0202077
											39	2	'ASN@pi_m'	0.001	0.651097	3.47317e-06	0.00647489																	40	5	'NH4t@nh4_c'	0.117273	0.999	1.34458e-07	0.00101107
											39	3	'XRI@nad_c'	0.560608	0.999	3.37437e-07	0.000264211																	40	11	'SO4t@so4_c'	0.188644	0.999	2.91203e-08	0.000125121
											39	4	'TPI@t3p_c'	0.476457	0.999	2.02482e-08	2.2227e-05																	40	12	'GND1@6pgl_c'	0.001	0.836814	1.25139e-05	0.0641065
											39	11	'SO4t@so4_c'	0.142198	0.999	2.91203e-08	0.000175491																	41	1	'XRI@nadh_c'	0.001	0.592786	5.24967e-05	0.0763437
											39	13	'XK@x5p_c'	0.001	0.294928	0.00045502	0.190142																	41	2	'ASN@pi_m'	0.001	0.651097	3.47317e-06	0.00647489
											39	19	'GPD1@dhap_c'	0.737269	0.999	2.00594e-06	0.000714119																	41	4	'TPI@t3p_c'	0.001	0.476457	2.2227e-05	0.0202077
											39	21	'XRI@xlt_c'	0.438477	0.999	2.05297e-07	0.000262645																	41	7	'ATPM@atp_c'	0.001	0.771855	2.8538e-05	0.0964525
											40	1	'XRI@nadh_c'	0.830101	0.954444	3.6476e-06	1.56411e-05																	41	9	'ZWF@6pgl_c'	0.504313	0.999	6.42349e-08	6.3073e-05
											40	2	'ASN@pi_m'	0.001	0.651097	3.47317e-06	0.00647489																	41	12	'GND1@6pgl_c'	0.952347	0.999	6.42349e-08	3.21094e-06
											40	3	'XRI@nad_c'	0.764895	0.945384	1.94748e-05	0.000103614																	41	37	'TPI@dhap_c'	0.001	0.840981	0.000378919	2.00193
											40	4	'TPI@t3p_c'	0.535124	0.999	2.02482e-08	1.75725e-05																	42	1	'XRI@nadh_c'	0.001	0.267956	0.000208776	0.0763437
											40	13	'XK@x5p_c'	0.001	0.67216	9.28329e-05	0.190142																	42	2	'ASN@pi_m'	0.001	0.651097	3.47317e-06	0.00647489
											40	14	'XK@adp_c'	0.001	0.75468	4.38404e-05	0.134732																	42	3	'XRI@nad_c'	0.001	0.560608	0.000264211	0.336763
											41	1	'XRI@nadh_c'	0.001	0.349746	0.000142082	0.0763437																	42	4	'TPI@t3p_c'	0.476457	0.999	2.02482e-08	2.2227e-05
											41	2	'ASN@pi_m'	0.001	0.651097	3.47317e-06	0.00647489																	42	6	'XDH@nadh_c'	0.594661	0.999	7.64966e-08	5.20902e-05
											41	4	'TPI@t3p_c'	0.001	0.476457	2.2227e-05	0.0202077																	42	12	'GND1@6pgl_c'	0.001	0.816225	1.44482e-05	0.0641065
											41	19	'GPD1@dhap_c'	0.001	0.767454	0.000607214	2.00193																	42	16	'PGK@dpg_c'	0.001	0.753677	0.000269572	0.823987
											41	36	'GLYCt@glyc_c'	0.001	0.891401	8.39135e-05	0.688087																	42	25	'XDH@xlt_c'	0.001	0.760843	6.44667e-05	0.204886
											41	37	'TPI@dhap_c'	0.840981	0.999	2.00594e-06	0.000378919																	42	43	'XDH@xyll_c'	0.656795	0.999	1.00929e-07	5.2687e-05
											41	57	'XRII@nadph_c'	0.753045	0.999	7.60209e-08	2.49056e-05																	43	1	'XRI@nadh_c'	0.267956	0.592786	5.24967e-05	0.000208776
											42	1	'XRI@nadh_c'	0.001	0.267956	0.000208776	0.0763437																	43	2	'ASN@pi_m'	0.001	0.651097	3.47317e-06	0.00647489
											42	2	'ASN@pi_m'	0.001	0.651097	3.47317e-06	0.00647489																	43	3	'XRI@nad_c'	0.001	0.560608	0.000264211	0.336763
											42	3	'XRI@nad_c'	0.001	0.560608	0.000264211	0.336763																	43	4	'TPI@t3p_c'	0.476457	0.999	2.02482e-08	2.2227e-05
											42	4	'TPI@t3p_c'	0.476457	0.999	2.02482e-08	2.2227e-05																	43	5	'NH4t@nh4_c'	0.117017	0.999	1.34458e-07	0.00101358
											42	6	'XDH@nadh_c'	0.594661	0.999	7.64966e-08	5.20902e-05																	43	9	'ZWF@6pgl_c'	0.379751	0.999	6.42349e-08	0.00010481
											42	12	'GND1@6pgl_c'	0.816225	0.999	6.42349e-08	1.44482e-05																	43	10	'ADK@adp_c'	0.001	0.614881	8.44711e-05	0.134732
											42	16	'PGK@dpg_c'	0.001	0.753677	0.000269572	0.823987																	43	11	'SO4t@so4_c'	0.288181	0.999	2.91203e-08	7.18564e-05
											43	1	'XRI@nadh_c'	0.001	0.592786	5.24967e-05	0.0763437																	43	12	'GND1@6pgl_c'	0.001	0.914245	6.01915e-06	0.0641065
											43	2	'ASN@pi_m'	0.001	0.651097	3.47317e-06	0.00647489																	43	16	'PGK@dpg_c'	0.001	0.785127	0.000225733	0.823987
											43	4	'TPI@t3p_c'	0.001	0.476457	2.2227e-05	0.0202077																	43	18	'PGI@f6p_c'	0.506577	0.999	2.4933e-08	2.42613e-05
											43	5	'NH4t@nh4_c'	0.31849	0.999	1.34458e-07	0.000287428																	43	25	'XDH@xlt_c'	0.001	0.751165	6.79397e-05	0.204886
											43	7	'ATPM@atp_c'	0.001	0.771855	2.8538e-05	0.0964525																	44	1	'XRI@nadh_c'	0.592786	0.830101	1.56411e-05	5.24967e-05
											43	8	'NDR@nadp_c'	0.001	0.757167	1.65725e-05	0.0516223																	44	2	'ASN@pi_m'	0.001	0.651097	3.47317e-06	0.00647489
											43	9	'ZWF@6pgl_c'	0.504258	0.999	6.42349e-08	6.30869e-05																	44	3	'XRI@nad_c'	0.878872	0.999	3.37437e-07	4.64596e-05
											43	11	'SO4t@so4_c'	0.309728	0.999	2.91203e-08	6.4834e-05																	44	4	'TPI@t3p_c'	0.001	0.417156	2.82622e-05	0.0202077
											43	12	'GND1@6pgl_c'	0.001	0.952347	3.21094e-06	0.0641065																	44	8	'NDR@nadp_c'	0.001	0.840485	9.80719e-06	0.0516223
											43	14	'XK@adp_c'	0.001	0.59415	9.21241e-05	0.134732																	44	20	'ASN@adp_m'	0.001	0.460046	0.00307597	2.61813
											43	23	'LSC@suc_m'	0.656116	0.999	1.6961e-07	8.88073e-05																	45	1	'XRI@nadh_c'	0.001	0.592786	5.24967e-05	0.0763437
											43	37	'TPI@dhap_c'	0.001	0.840981	0.000378919	2.00193																	45	2	'ASN@pi_m'	0.001	0.651097	3.47317e-06	0.00647489
											43	57	'XRII@nadph_c'	0.001	0.704535	3.18495e-05	0.0758689																	45	3	'XRI@nad_c'	0.560608	0.999	3.37437e-07	0.000264211
											44	1	'XRI@nadh_c'	0.592786	0.830101	1.56411e-05	5.24967e-05																	45	4	'TPI@t3p_c'	0.476457	0.999	2.02482e-08	2.2227e-05
											44	2	'ASN@pi_m'	0.001	0.651097	3.47317e-06	0.00647489																	45	11	'SO4t@so4_c'	0.142198	0.999	2.91203e-08	0.000175491
											44	3	'XRI@nad_c'	0.764895	0.999	3.37437e-07	0.000103614																	45	13	'XK@x5p_c'	0.001	0.294928	0.00045502	0.190142
											44	4	'TPI@t3p_c'	0.417156	0.999	2.02482e-08	2.82622e-05																	45	19	'GPD1@dhap_c'	0.737269	0.999	2.00594e-06	0.000714119
											44	12	'GND1@6pgl_c'	0.874191	0.999	6.42349e-08	9.23512e-06																	45	21	'XRI@xlt_c'	0.438477	0.999	2.05297e-07	0.000262645
											45	1	'XRI@nadh_c'	0.001	0.733351	2.77866e-05	0.0763437																	46	1	'XRI@nadh_c'	0.267956	0.592786	5.24967e-05	0.000208776
											45	2	'ASN@pi_m'	0.651097	0.999	6.48786e-09	3.47317e-06																	46	2	'ASN@pi_m'	0.001	0.651097	3.47317e-06	0.00647489
											45	4	'TPI@t3p_c'	0.001	0.392251	3.13408e-05	0.0202077																	46	3	'XRI@nad_c'	0.271489	0.560608	0.000264211	0.000904573
											45	7	'ATPM@atp_c'	0.725661	0.999	9.66457e-08	3.65007e-05																	46	4	'TPI@t3p_c'	0.476457	0.999	2.02482e-08	2.2227e-05
											45	9	'ZWF@6pgl_c'	0.559173	0.999	6.42349e-08	5.05893e-05																	46	10	'ADK@adp_c'	0.001	0.614881	8.44711e-05	0.134732
											45	20	'ASN@adp_m'	0.293236	0.999	2.62338e-06	0.00631662																	46	12	'GND1@6pgl_c'	0.001	0.914245	6.01915e-06	0.0641065
											45	51	'ASN@atp_m'	0.71885	0.999	1.58768e-08	6.20338e-06																	46	16	'PGK@dpg_c'	0.785127	0.999	8.25637e-07	0.000225733
											46	1	'XRI@nadh_c'	0.830101	0.999	7.64966e-08	1.56411e-05																	47	1	'XRI@nadh_c'	0.830101	0.954444	3.6476e-06	1.56411e-05
											46	2	'ASN@pi_m'	0.001	0.651097	3.47317e-06	0.00647489																	47	2	'ASN@pi_m'	0.001	0.651097	3.47317e-06	0.00647489
											46	3	'XRI@nad_c'	0.945384	0.999	3.37437e-07	1.94748e-05																	47	3	'XRI@nad_c'	0.764895	0.945384	1.94748e-05	0.000103614
											46	10	'ADK@adp_c'	0.001	0.58142	9.70941e-05	0.134732																	47	4	'TPI@t3p_c'	0.535124	0.999	2.02482e-08	1.75725e-05
											47	1	'XRI@nadh_c'	0.001	0.592786	5.24967e-05	0.0763437																	47	13	'XK@x5p_c'	0.001	0.67216	9.28329e-05	0.190142
											47	2	'ASN@pi_m'	0.001	0.651097	3.47317e-06	0.00647489																	47	14	'XK@adp_c'	0.001	0.75468	4.38404e-05	0.134732
											47	3	'XRI@nad_c'	0.560608	0.818711	7.4645e-05	0.000264211																	48	1	'XRI@nadh_c'	0.476415	0.733351	2.77866e-05	8.39864e-05
											47	4	'TPI@t3p_c'	0.476457	0.999	2.02482e-08	2.2227e-05																	48	2	'ASN@pi_m'	0.779103	0.999	6.48786e-09	1.83765e-06
											47	10	'ADK@adp_c'	0.798901	0.999	1.35002e-07	3.39485e-05																	48	3	'XRI@nad_c'	0.001	0.669049	0.000166749	0.336763
											47	19	'GPD1@dhap_c'	0.001	0.737269	0.000714119	2.00193																	48	4	'TPI@t3p_c'	0.001	0.393372	3.11939e-05	0.0202077
											47	24	'TDH@t3p_c'	0.677524	0.999	2.02482e-08	9.62771e-06																	48	5	'NH4t@nh4_c'	0.117273	0.999	1.34458e-07	0.00101107
											47	36	'GLYCt@glyc_c'	0.001	0.874519	9.88294e-05	0.688087																	48	7	'ATPM@atp_c'	0.001	0.746435	3.27978e-05	0.0964525
											48	1	'XRI@nadh_c'	0.154185	0.592786	5.24967e-05	0.000419218																	48	11	'SO4t@so4_c'	0.188644	0.999	2.91203e-08	0.000125121
											48	2	'ASN@pi_m'	0.001	0.651097	3.47317e-06	0.00647489																	48	12	'GND1@6pgl_c'	0.001	0.836814	1.25139e-05	0.0641065
											48	3	'XRI@nad_c'	0.560608	0.818711	7.4645e-05	0.000264211																	48	23	'LSC@suc_m'	0.001	0.58021	0.000122593	0.169271
											48	4	'TPI@t3p_c'	0.476457	0.999	2.02482e-08	2.2227e-05																	49	1	'XRI@nadh_c'	0.001	0.267956	0.000208776	0.0763437
											48	10	'ADK@adp_c'	0.798901	0.999	1.35002e-07	3.39485e-05																	49	2	'ASN@pi_m'	0.001	0.651097	3.47317e-06	0.00647489
											48	19	'GPD1@dhap_c'	0.001	0.737269	0.000714119	2.00193																	49	3	'XRI@nad_c'	0.001	0.560608	0.000264211	0.336763
											48	20	'ASN@adp_m'	0.001	0.556004	0.0020928	2.61813																	49	4	'TPI@t3p_c'	0.476457	0.999	2.02482e-08	2.2227e-05
											48	24	'TDH@t3p_c'	0.001	0.677524	9.62771e-06	0.0202077																	49	6	'XDH@nadh_c'	0.594661	0.999	7.64966e-08	5.20902e-05
											48	36	'GLYCt@glyc_c'	0.001	0.874519	9.88294e-05	0.688087																	49	12	'GND1@6pgl_c'	0.816225	0.999	6.42349e-08	1.44482e-05
											49	1	'XRI@nadh_c'	0.592786	0.85909	1.25346e-05	5.24967e-05																	49	16	'PGK@dpg_c'	0.001	0.753677	0.000269572	0.823987
											49	2	'ASN@pi_m'	0.001	0.651097	3.47317e-06	0.00647489																	50	1	'XRI@nadh_c'	0.001	0.592786	5.24967e-05	0.0763437
											49	3	'XRI@nad_c'	0.001	0.764895	0.000103614	0.336763																	50	2	'ASN@pi_m'	0.001	0.651097	3.47317e-06	0.00647489
											49	7	'ATPM@atp_c'	0.839692	0.999	9.66457e-08	1.84324e-05																	50	4	'TPI@t3p_c'	0.001	0.476457	2.2227e-05	0.0202077
											49	8	'NDR@nadp_c'	0.001	0.630412	3.02946e-05	0.0516223																	50	5	'NH4t@nh4_c'	0.31849	0.999	1.34458e-07	0.000287428
											49	12	'GND1@6pgl_c'	0.001	0.957905	2.81994e-06	0.0641065																	50	7	'ATPM@atp_c'	0.001	0.771855	2.8538e-05	0.0964525
											49	15	'ZWF@nadp_c'	0.001	0.728322	1.92754e-05	0.0516223																	50	9	'ZWF@6pgl_c'	0.504258	0.999	6.42349e-08	6.30869e-05
											49	17	'XK@xyll_c'	0.001	0.914994	9.36725e-06	0.100727																	50	10	'ADK@adp_c'	0.001	0.6017	8.92758e-05	0.134732
											49	34	'XK@atp_c'	0.001	0.631454	5.63506e-05	0.0964525																	50	11	'SO4t@so4_c'	0.309728	0.999	2.91203e-08	6.4834e-05
											49	43	'XDH@xyll_c'	0.504975	0.999	1.00929e-07	9.88408e-05																	50	12	'GND1@6pgl_c'	0.001	0.952347	3.21094e-06	0.0641065
											50	1	'XRI@nadh_c'	0.001	0.592786	5.24967e-05	0.0763437																	50	14	'XK@adp_c'	0.001	0.59415	9.21241e-05	0.134732
											50	2	'ASN@pi_m'	0.001	0.651097	3.47317e-06	0.00647489																	50	23	'LSC@suc_m'	0.547477	0.999	1.6961e-07	0.000140053
											50	4	'TPI@t3p_c'	0.001	0.476457	2.2227e-05	0.0202077																	50	34	'XK@atp_c'	0.001	0.918274	8.59284e-06	0.0964525
											50	5	'NH4t@nh4_c'	0.001	0.31849	0.000287428	0.134189																	50	37	'TPI@dhap_c'	0.001	0.840981	0.000378919	2.00193
											50	7	'ATPM@atp_c'	0.001	0.771855	2.8538e-05	0.0964525																	51	1	'XRI@nadh_c'	0.001	0.349746	0.000142082	0.0763437
											50	12	'GND1@6pgl_c'	0.001	0.952347	3.21094e-06	0.0641065																	51	2	'ASN@pi_m'	0.001	0.651097	3.47317e-06	0.00647489
											50	16	'PGK@dpg_c'	0.936855	0.999	8.25637e-07	5.55933e-05																	51	4	'TPI@t3p_c'	0.001	0.476457	2.2227e-05	0.0202077
											50	37	'TPI@dhap_c'	0.001	0.840981	0.000378919	2.00193																	51	18	'PGI@f6p_c'	0.399088	0.999	2.4933e-08	3.75043e-05
											51	1	'XRI@nadh_c'	0.001	0.733351	2.77866e-05	0.0763437																	51	19	'GPD1@dhap_c'	0.001	0.767454	0.000607214	2.00193
											51	2	'ASN@pi_m'	0.651097	0.999	6.48786e-09	3.47317e-06																	51	27	'ADH1@nadh_c'	0.669821	0.999	7.64966e-08	3.76703e-05
											51	4	'TPI@t3p_c'	0.001	0.442666	2.54678e-05	0.0202077																	51	36	'GLYCt@glyc_c'	0.001	0.891401	8.39135e-05	0.688087
											51	5	'NH4t@nh4_c'	0.001	0.165416	0.000677714	0.134189																	51	37	'TPI@dhap_c'	0.840981	0.999	2.00594e-06	0.000378919
											51	20	'ASN@adp_m'	0.317775	0.999	2.62338e-06	0.00562644																	52	1	'XRI@nadh_c'	0.592786	0.830101	1.56411e-05	5.24967e-05
											51	31	'BIO@nh4_c'	0.651163	0.999	1.34458e-07	7.19592e-05																	52	2	'ASN@pi_m'	0.001	0.651097	3.47317e-06	0.00647489
											51	37	'TPI@dhap_c'	0.001	0.823433	0.000429699	2.00193																	52	3	'XRI@nad_c'	0.764895	0.999	3.37437e-07	0.000103614
											51	51	'ASN@atp_m'	0.001	0.71885	6.20338e-06	0.0158451																	52	4	'TPI@t3p_c'	0.417156	0.999	2.02482e-08	2.82622e-05
											52	1	'XRI@nadh_c'	0.592786	0.999	7.64966e-08	5.24967e-05																	52	12	'GND1@6pgl_c'	0.874191	0.999	6.42349e-08	9.23512e-06
											52	2	'ASN@pi_m'	0.001	0.651097	3.47317e-06	0.00647489																	53	1	'XRI@nadh_c'	0.001	0.267956	0.000208776	0.0763437
											52	3	'XRI@nad_c'	0.001	0.764895	0.000103614	0.336763																	53	2	'ASN@pi_m'	0.43912	0.651097	3.47317e-06	8.27854e-06
											52	5	'NH4t@nh4_c'	0.146586	0.999	1.34458e-07	0.000782025																	53	3	'XRI@nad_c'	0.001	0.560608	0.000264211	0.336763
											52	8	'NDR@nadp_c'	0.001	0.630412	3.02946e-05	0.0516223																	53	4	'TPI@t3p_c'	0.476457	0.999	2.02482e-08	2.2227e-05
											52	10	'ADK@adp_c'	0.001	0.560787	0.000105629	0.134732																	53	6	'XDH@nadh_c'	0.001	0.594661	5.20902e-05	0.0763437
											52	12	'GND1@6pgl_c'	0.001	0.957905	2.81994e-06	0.0641065																	53	27	'ADH1@nadh_c'	0.731279	0.999	7.64966e-08	2.80818e-05
											52	15	'ZWF@nadp_c'	0.728322	0.999	5.17257e-08	1.92754e-05																	54	1	'XRI@nadh_c'	0.830101	0.999	7.64966e-08	1.56411e-05
											52	40	'ZWF@nadph_c'	0.001	0.498259	7.64755e-05	0.0758689																	54	2	'ASN@pi_m'	0.001	0.651097	3.47317e-06	0.00647489
											52	53	'TKL2@t3p_c'	0.599196	0.999	2.02482e-08	1.35305e-05																	54	3	'XRI@nad_c'	0.945384	0.999	3.37437e-07	1.94748e-05
											53	1	'XRI@nadh_c'	0.001	0.592786	5.24967e-05	0.0763437																	54	10	'ADK@adp_c'	0.001	0.58142	9.70941e-05	0.134732
											53	2	'ASN@pi_m'	0.001	0.651097	3.47317e-06	0.00647489																	55	1	'XRI@nadh_c'	0.001	0.592786	5.24967e-05	0.0763437
											53	4	'TPI@t3p_c'	0.35125	0.476457	2.2227e-05	3.73605e-05																	55	2	'ASN@pi_m'	0.001	0.651097	3.47317e-06	0.00647489
											53	5	'NH4t@nh4_c'	0.31849	0.999	1.34458e-07	0.000287428																	55	3	'XRI@nad_c'	0.560608	0.818711	7.4645e-05	0.000264211
											53	7	'ATPM@atp_c'	0.456583	0.771855	2.8538e-05	0.000114911																	55	4	'TPI@t3p_c'	0.476457	0.999	2.02482e-08	2.2227e-05
											53	11	'SO4t@so4_c'	0.309728	0.999	2.91203e-08	6.4834e-05																	55	10	'ADK@adp_c'	0.798901	0.999	1.35002e-07	3.39485e-05
											53	12	'GND1@6pgl_c'	0.001	0.952347	3.21094e-06	0.0641065																	55	19	'GPD1@dhap_c'	0.001	0.737269	0.000714119	2.00193
											53	14	'XK@adp_c'	0.59415	0.999	1.35002e-07	9.21241e-05																	55	24	'TDH@t3p_c'	0.677524	0.999	2.02482e-08	9.62771e-06
											53	37	'TPI@dhap_c'	0.001	0.840981	0.000378919	2.00193																	55	36	'GLYCt@glyc_c'	0.001	0.874519	9.88294e-05	0.688087
											54	1	'XRI@nadh_c'	0.266528	0.733351	2.77866e-05	0.000210304																	56	1	'XRI@nadh_c'	0.154185	0.592786	5.24967e-05	0.000419218
											54	2	'ASN@pi_m'	0.918512	0.999	6.48786e-09	5.75008e-07																	56	2	'ASN@pi_m'	0.001	0.651097	3.47317e-06	0.00647489
											54	4	'TPI@t3p_c'	0.001	0.392251	3.13408e-05	0.0202077																	56	3	'XRI@nad_c'	0.560608	0.818711	7.4645e-05	0.000264211
											54	7	'ATPM@atp_c'	0.001	0.725661	3.65007e-05	0.0964525																	56	4	'TPI@t3p_c'	0.476457	0.999	2.02482e-08	2.2227e-05
											54	12	'GND1@6pgl_c'	0.001	0.911453	6.23414e-06	0.0641065																	56	10	'ADK@adp_c'	0.798901	0.999	1.35002e-07	3.39485e-05
											54	51	'ASN@atp_m'	0.71885	0.999	1.58768e-08	6.20338e-06																	56	19	'GPD1@dhap_c'	0.001	0.737269	0.000714119	2.00193
											55	1	'XRI@nadh_c'	0.001	0.592786	5.24967e-05	0.0763437																	56	20	'ASN@adp_m'	0.001	0.556004	0.0020928	2.61813
											55	2	'ASN@pi_m'	0.479343	0.651097	3.47317e-06	7.03999e-06																	56	24	'TDH@t3p_c'	0.001	0.677524	9.62771e-06	0.0202077
											55	3	'XRI@nad_c'	0.560608	0.999	3.37437e-07	0.000264211																	56	36	'GLYCt@glyc_c'	0.001	0.874519	9.88294e-05	0.688087
											55	4	'TPI@t3p_c'	0.476457	0.999	2.02482e-08	2.2227e-05																	57	1	'XRI@nadh_c'	0.592786	0.85909	1.25346e-05	5.24967e-05
											55	11	'SO4t@so4_c'	0.142198	0.999	2.91203e-08	0.000175491																	57	2	'ASN@pi_m'	0.001	0.651097	3.47317e-06	0.00647489
											55	13	'XK@x5p_c'	0.294928	0.999	1.90523e-07	0.00045502																	57	3	'XRI@nad_c'	0.001	0.764895	0.000103614	0.336763
											55	19	'GPD1@dhap_c'	0.737269	0.999	2.00594e-06	0.000714119																	57	7	'ATPM@atp_c'	0.839692	0.999	9.66457e-08	1.84324e-05
											55	21	'XRI@xlt_c'	0.438477	0.999	2.05297e-07	0.000262645																	57	8	'NDR@nadp_c'	0.001	0.630412	3.02946e-05	0.0516223
											56	1	'XRI@nadh_c'	0.001	0.733351	2.77866e-05	0.0763437																	57	12	'GND1@6pgl_c'	0.001	0.957905	2.81994e-06	0.0641065
											56	2	'ASN@pi_m'	0.651097	0.999	6.48786e-09	3.47317e-06																	57	15	'ZWF@nadp_c'	0.001	0.728322	1.92754e-05	0.0516223
											56	4	'TPI@t3p_c'	0.001	0.442666	2.54678e-05	0.0202077																	57	17	'XK@xyll_c'	0.001	0.914994	9.36725e-06	0.100727
											56	5	'NH4t@nh4_c'	0.001	0.165416	0.000677714	0.134189																	57	34	'XK@atp_c'	0.001	0.631454	5.63506e-05	0.0964525
											56	20	'ASN@adp_m'	0.317775	0.999	2.62338e-06	0.00562644																	57	43	'XDH@xyll_c'	0.504975	0.999	1.00929e-07	9.88408e-05
											56	37	'TPI@dhap_c'	0.823433	0.999	2.00594e-06	0.000429699																	58	1	'XRI@nadh_c'	0.001	0.733351	2.77866e-05	0.0763437
											56	51	'ASN@atp_m'	0.001	0.71885	6.20338e-06	0.0158451																	58	2	'ASN@pi_m'	0.651097	0.999	6.48786e-09	3.47317e-06
											57	1	'XRI@nadh_c'	0.733351	0.999	7.64966e-08	2.77866e-05																	58	4	'TPI@t3p_c'	0.001	0.393372	3.11939e-05	0.0202077
											57	2	'ASN@pi_m'	0.651097	0.999	6.48786e-09	3.47317e-06																	58	5	'NH4t@nh4_c'	0.001	0.117273	0.00101107	0.134189
											57	3	'XRI@nad_c'	0.001	0.783308	9.32544e-05	0.336763																	58	31	'BIO@nh4_c'	0.661849	0.999	1.34458e-07	6.86285e-05
											57	8	'NDR@nadp_c'	0.001	0.314533	0.000112614	0.0516223																	58	37	'TPI@dhap_c'	0.001	0.806056	0.000482166	2.00193
											57	12	'GND1@6pgl_c'	0.001	0.912489	6.15416e-06	0.0641065																	59	1	'XRI@nadh_c'	0.001	0.592786	5.24967e-05	0.0763437
											57	20	'ASN@adp_m'	0.23303	0.347503	0.00492092	0.00862566																	59	2	'ASN@pi_m'	0.001	0.651097	3.47317e-06	0.00647489
											57	51	'ASN@atp_m'	0.001	0.925055	1.285e-06	0.0158451																	59	4	'TPI@t3p_c'	0.001	0.476457	2.2227e-05	0.0202077
											58	1	'XRI@nadh_c'	0.733351	0.946905	4.28502e-06	2.77866e-05																	59	5	'NH4t@nh4_c'	0.001	0.31849	0.000287428	0.134189
											58	2	'ASN@pi_m'	0.651097	0.999	6.48786e-09	3.47317e-06																	59	7	'ATPM@atp_c'	0.001	0.771855	2.8538e-05	0.0964525
											58	3	'XRI@nad_c'	0.944761	0.999	3.37437e-07	1.97098e-05																	59	12	'GND1@6pgl_c'	0.001	0.952347	3.21094e-06	0.0641065
											58	4	'TPI@t3p_c'	0.412258	0.999	2.02482e-08	2.88382e-05																	59	16	'PGK@dpg_c'	0.936855	0.999	8.25637e-07	5.55933e-05
											59	1	'XRI@nadh_c'	0.001	0.592786	5.24967e-05	0.0763437																	59	37	'TPI@dhap_c'	0.001	0.840981	0.000378919	2.00193
											59	2	'ASN@pi_m'	0.001	0.651097	3.47317e-06	0.00647489																	60	1	'XRI@nadh_c'	0.001	0.267956	0.000208776	0.0763437
											59	3	'XRI@nad_c'	0.560608	0.999	3.37437e-07	0.000264211																	60	2	'ASN@pi_m'	0.43912	0.651097	3.47317e-06	8.27854e-06
											59	4	'TPI@t3p_c'	0.476457	0.999	2.02482e-08	2.2227e-05																	60	3	'XRI@nad_c'	0.001	0.560608	0.000264211	0.336763
											59	6	'XDH@nadh_c'	0.001	0.297178	0.000180732	0.0763437																	60	4	'TPI@t3p_c'	0.476457	0.999	2.02482e-08	2.2227e-05
											59	14	'XK@adp_c'	0.001	0.804306	3.28141e-05	0.134732																	60	6	'XDH@nadh_c'	0.001	0.594661	5.20902e-05	0.0763437
											59	19	'GPD1@dhap_c'	0.001	0.737269	0.000714119	2.00193																	60	10	'ADK@adp_c'	0.001	0.622852	8.16642e-05	0.134732
											59	36	'GLYCt@glyc_c'	0.874519	0.999	6.89465e-07	9.88294e-05																	60	20	'ASN@adp_m'	0.27037	0.999	2.62338e-06	0.00707247
											60	1	'XRI@nadh_c'	0.001	0.154185	0.000419218	0.0763437																	60	27	'ADH1@nadh_c'	0.001	0.731279	2.80818e-05	0.0763437
											60	2	'ASN@pi_m'	0.001	0.651097	3.47317e-06	0.00647489																	60	49	'PDA@nadh_m'	0.165909	0.999	7.87993e-08	0.000395759
											60	3	'XRI@nad_c'	0.560608	0.818711	7.4645e-05	0.000264211																	61	1	'XRI@nadh_c'	0.001	0.733351	2.77866e-05	0.0763437
											60	4	'TPI@t3p_c'	0.476457	0.999	2.02482e-08	2.2227e-05																	61	2	'ASN@pi_m'	0.651097	0.999	6.48786e-09	3.47317e-06
											60	10	'ADK@adp_c'	0.798901	0.999	1.35002e-07	3.39485e-05																	61	4	'TPI@t3p_c'	0.001	0.393372	3.11939e-05	0.0202077
											60	19	'GPD1@dhap_c'	0.001	0.737269	0.000714119	2.00193																	61	5	'NH4t@nh4_c'	0.001	0.117273	0.00101107	0.134189
											60	24	'TDH@t3p_c'	0.001	0.677524	9.62771e-06	0.0202077																	61	37	'TPI@dhap_c'	0.806056	0.999	2.00594e-06	0.000482166
											60	36	'GLYCt@glyc_c'	0.001	0.874519	9.88294e-05	0.688087																	62	1	'XRI@nadh_c'	0.001	0.733351	2.77866e-05	0.0763437
											61	1	'XRI@nadh_c'	0.592786	0.999	7.64966e-08	5.24967e-05																	62	2	'ASN@pi_m'	0.779103	0.999	6.48786e-09	1.83765e-06
											61	2	'ASN@pi_m'	0.001	0.651097	3.47317e-06	0.00647489																	62	4	'TPI@t3p_c'	0.001	0.393372	3.11939e-05	0.0202077
											61	3	'XRI@nad_c'	0.001	0.764895	0.000103614	0.336763																	62	5	'NH4t@nh4_c'	0.117273	0.999	1.34458e-07	0.00101107
											61	7	'ATPM@atp_c'	0.698158	0.999	9.66457e-08	4.17421e-05																	62	11	'SO4t@so4_c'	0.001	0.188644	0.000125121	0.0290621
											61	8	'NDR@nadp_c'	0.001	0.630412	3.02946e-05	0.0516223																	62	35	'BIO@so4_c'	0.748768	0.999	2.91203e-08	9.76091e-06
											61	12	'GND1@6pgl_c'	0.001	0.957905	2.81994e-06	0.0641065																	63	1	'XRI@nadh_c'	0.001	0.592786	5.24967e-05	0.0763437
											61	15	'ZWF@nadp_c'	0.001	0.728322	1.92754e-05	0.0516223																	63	2	'ASN@pi_m'	0.001	0.651097	3.47317e-06	0.00647489
											61	17	'XK@xyll_c'	0.914994	0.999	1.00929e-07	9.36725e-06																	63	4	'TPI@t3p_c'	0.35125	0.476457	2.2227e-05	3.73605e-05
											62	1	'XRI@nadh_c'	0.001	0.592786	5.24967e-05	0.0763437																	63	5	'NH4t@nh4_c'	0.31849	0.999	1.34458e-07	0.000287428
											62	2	'ASN@pi_m'	0.001	0.651097	3.47317e-06	0.00647489																	63	7	'ATPM@atp_c'	0.456583	0.771855	2.8538e-05	0.000114911
											62	3	'XRI@nad_c'	0.798072	0.999	3.37437e-07	8.52928e-05																	63	11	'SO4t@so4_c'	0.309728	0.999	2.91203e-08	6.4834e-05
											62	4	'TPI@t3p_c'	0.287929	0.476457	2.2227e-05	5.00253e-05																	63	12	'GND1@6pgl_c'	0.001	0.952347	3.21094e-06	0.0641065
											62	5	'NH4t@nh4_c'	0.31849	0.999	1.34458e-07	0.000287428																	63	14	'XK@adp_c'	0.59415	0.999	1.35002e-07	9.21241e-05
											62	7	'ATPM@atp_c'	0.001	0.771855	2.8538e-05	0.0964525																	63	37	'TPI@dhap_c'	0.001	0.840981	0.000378919	2.00193
											62	11	'SO4t@so4_c'	0.001	0.309728	6.4834e-05	0.0290621																	64	1	'XRI@nadh_c'	0.844331	0.999	7.64966e-08	1.40896e-05
											62	12	'GND1@6pgl_c'	0.001	0.952347	3.21094e-06	0.0641065																	64	2	'ASN@pi_m'	0.651097	0.999	6.48786e-09	3.47317e-06
											62	37	'TPI@dhap_c'	0.001	0.840981	0.000378919	2.00193																	64	3	'XRI@nad_c'	0.001	0.783308	9.32544e-05	0.336763
											63	1	'XRI@nadh_c'	0.001	0.733351	2.77866e-05	0.0763437																	64	8	'NDR@nadp_c'	0.001	0.667244	2.57699e-05	0.0516223
											63	2	'ASN@pi_m'	0.651097	0.999	6.48786e-09	3.47317e-06																	64	9	'ZWF@6pgl_c'	0.559316	0.999	6.42349e-08	5.05599e-05
											63	4	'TPI@t3p_c'	0.001	0.392251	3.13408e-05	0.0202077																	64	12	'GND1@6pgl_c'	0.001	0.912489	6.15416e-06	0.0641065
											63	7	'ATPM@atp_c'	0.725661	0.999	9.66457e-08	3.65007e-05																	64	20	'ASN@adp_m'	0.001	0.347503	0.00492092	2.61813
											63	20	'ASN@adp_m'	0.001	0.293236	0.00631662	2.61813																	65	1	'XRI@nadh_c'	0.476415	0.733351	2.77866e-05	8.39864e-05
											63	51	'ASN@atp_m'	0.71885	0.999	1.58768e-08	6.20338e-06																	65	2	'ASN@pi_m'	0.779103	0.999	6.48786e-09	1.83765e-06
											64	1	'XRI@nadh_c'	0.267956	0.592786	5.24967e-05	0.000208776																	65	3	'XRI@nad_c'	0.001	0.669049	0.000166749	0.336763
											64	2	'ASN@pi_m'	0.43747	0.651097	3.47317e-06	8.33422e-06																	65	4	'TPI@t3p_c'	0.001	0.393372	3.11939e-05	0.0202077
											64	3	'XRI@nad_c'	0.001	0.560608	0.000264211	0.336763																	65	5	'NH4t@nh4_c'	0.117273	0.999	1.34458e-07	0.00101107
											64	4	'TPI@t3p_c'	0.476457	0.999	2.02482e-08	2.2227e-05																	65	7	'ATPM@atp_c'	0.746435	0.999	9.66457e-08	3.27978e-05
											64	6	'XDH@nadh_c'	0.001	0.769796	2.2853e-05	0.0763437																	65	11	'SO4t@so4_c'	0.188644	0.999	2.91203e-08	0.000125121
											64	10	'ADK@adp_c'	0.614881	0.999	1.35002e-07	8.44711e-05																	65	12	'GND1@6pgl_c'	0.001	0.836814	1.25139e-05	0.0641065
											64	12	'GND1@6pgl_c'	0.001	0.914245	6.01915e-06	0.0641065																	66	1	'XRI@nadh_c'	0.001	0.733351	2.77866e-05	0.0763437
											64	17	'XK@xyll_c'	0.001	0.765461	3.08938e-05	0.100727																	66	2	'ASN@pi_m'	0.779103	0.999	6.48786e-09	1.83765e-06
											64	20	'ASN@adp_m'	0.001	0.383662	0.00421013	2.61813																	66	4	'TPI@t3p_c'	0.001	0.393372	3.11939e-05	0.0202077
											65	1	'XRI@nadh_c'	0.733351	0.946905	4.28502e-06	2.77866e-05																	66	5	'NH4t@nh4_c'	0.117273	0.999	1.34458e-07	0.00101107
											65	2	'ASN@pi_m'	0.651097	0.999	6.48786e-09	3.47317e-06																	66	11	'SO4t@so4_c'	0.001	0.188644	0.000125121	0.0290621
											65	3	'XRI@nad_c'	0.783308	0.999	3.37437e-07	9.32544e-05																	66	35	'BIO@so4_c'	0.001	0.748768	9.76091e-06	0.0290621
											65	4	'TPI@t3p_c'	0.001	0.412258	2.88382e-05	0.0202077																	66	37	'TPI@dhap_c'	0.727306	0.999	2.00594e-06	0.000751349
											65	51	'ASN@atp_m'	0.001	0.326063	3.27828e-05	0.0158451																	67	1	'XRI@nadh_c'	0.001	0.592786	5.24967e-05	0.0763437
											66	1	'XRI@nadh_c'	0.001	0.414966	0.00010774	0.0763437																	67	2	'ASN@pi_m'	0.479343	0.651097	3.47317e-06	7.03999e-06
											66	2	'ASN@pi_m'	0.945368	0.999	6.48786e-09	3.74551e-07																	67	3	'XRI@nad_c'	0.560608	0.999	3.37437e-07	0.000264211
											66	3	'XRI@nad_c'	0.001	0.506181	0.000328867	0.336763																	67	4	'TPI@t3p_c'	0.476457	0.999	2.02482e-08	2.2227e-05
											66	4	'TPI@t3p_c'	0.392251	0.999	2.02482e-08	3.13408e-05																	67	11	'SO4t@so4_c'	0.142198	0.999	2.91203e-08	0.000175491
											66	51	'ASN@atp_m'	0.71885	0.999	1.58768e-08	6.20338e-06																	67	13	'XK@x5p_c'	0.294928	0.999	1.90523e-07	0.00045502
											67	1	'XRI@nadh_c'	0.592786	0.796856	1.9482e-05	5.24967e-05																	67	19	'GPD1@dhap_c'	0.737269	0.999	2.00594e-06	0.000714119
											67	2	'ASN@pi_m'	0.001	0.651097	3.47317e-06	0.00647489																	67	21	'XRI@xlt_c'	0.438477	0.999	2.05297e-07	0.000262645
											67	3	'XRI@nad_c'	0.001	0.764895	0.000103614	0.336763																	68	1	'XRI@nadh_c'	0.001	0.592786	5.24967e-05	0.0763437
											67	7	'ATPM@atp_c'	0.793867	0.999	9.66457e-08	2.50696e-05																	68	2	'ASN@pi_m'	0.001	0.651097	3.47317e-06	0.00647489
											67	8	'NDR@nadp_c'	0.630412	0.999	5.17257e-08	3.02946e-05																	68	3	'XRI@nad_c'	0.560608	0.999	3.37437e-07	0.000264211
											67	12	'GND1@6pgl_c'	0.001	0.957905	2.81994e-06	0.0641065																	68	4	'TPI@t3p_c'	0.476457	0.999	2.02482e-08	2.2227e-05
											67	17	'XK@xyll_c'	0.761193	0.999	1.00929e-07	3.16324e-05																	68	6	'XDH@nadh_c'	0.001	0.297178	0.000180732	0.0763437
											68	1	'XRI@nadh_c'	0.001	0.414966	0.00010774	0.0763437																	68	14	'XK@adp_c'	0.001	0.804306	3.28141e-05	0.134732
											68	2	'ASN@pi_m'	0.651097	0.945368	3.74551e-07	3.47317e-06																	68	19	'GPD1@dhap_c'	0.001	0.737269	0.000714119	2.00193
											68	3	'XRI@nad_c'	0.001	0.506181	0.000328867	0.336763																	68	36	'GLYCt@glyc_c'	0.874519	0.999	6.89465e-07	9.88294e-05
											68	4	'TPI@t3p_c'	0.392251	0.999	2.02482e-08	3.13408e-05																	69	1	'XRI@nadh_c'	0.001	0.154185	0.000419218	0.0763437
											68	20	'ASN@adp_m'	0.001	0.186459	0.0114346	2.61813																	69	2	'ASN@pi_m'	0.001	0.651097	3.47317e-06	0.00647489
											68	51	'ASN@atp_m'	0.71885	0.999	1.58768e-08	6.20338e-06																	69	3	'XRI@nad_c'	0.560608	0.818711	7.4645e-05	0.000264211
											69	1	'XRI@nadh_c'	0.001	0.733351	2.77866e-05	0.0763437																	69	4	'TPI@t3p_c'	0.476457	0.999	2.02482e-08	2.2227e-05
											69	2	'ASN@pi_m'	0.651097	0.999	6.48786e-09	3.47317e-06																	69	10	'ADK@adp_c'	0.798901	0.999	1.35002e-07	3.39485e-05
											69	4	'TPI@t3p_c'	0.001	0.442666	2.54678e-05	0.0202077																	69	19	'GPD1@dhap_c'	0.001	0.737269	0.000714119	2.00193
											69	5	'NH4t@nh4_c'	0.001	0.165416	0.000677714	0.134189																	69	24	'TDH@t3p_c'	0.001	0.677524	9.62771e-06	0.0202077
											69	17	'XK@xyll_c'	0.677909	0.999	1.00929e-07	4.79058e-05																	69	36	'GLYCt@glyc_c'	0.001	0.874519	9.88294e-05	0.688087
											69	20	'ASN@adp_m'	0.317775	0.999	2.62338e-06	0.00562644																	70	1	'XRI@nadh_c'	0.592786	0.999	7.64966e-08	5.24967e-05
											69	31	'BIO@nh4_c'	0.001	0.651163	7.19592e-05	0.134189																	70	2	'ASN@pi_m'	0.001	0.651097	3.47317e-06	0.00647489
											69	37	'TPI@dhap_c'	0.001	0.823433	0.000429699	2.00193																	70	3	'XRI@nad_c'	0.001	0.764895	0.000103614	0.336763
											69	51	'ASN@atp_m'	0.001	0.71885	6.20338e-06	0.0158451																	70	7	'ATPM@atp_c'	0.698158	0.999	9.66457e-08	4.17421e-05
											70	1	'XRI@nadh_c'	0.414966	0.733351	2.77866e-05	0.00010774																	70	8	'NDR@nadp_c'	0.001	0.630412	3.02946e-05	0.0516223
											70	2	'ASN@pi_m'	0.909891	0.999	6.48786e-09	6.41865e-07																	70	12	'GND1@6pgl_c'	0.001	0.957905	2.81994e-06	0.0641065
											70	3	'XRI@nad_c'	0.001	0.506181	0.000328867	0.336763																	70	15	'ZWF@nadp_c'	0.001	0.728322	1.92754e-05	0.0516223
											70	4	'TPI@t3p_c'	0.392251	0.999	2.02482e-08	3.13408e-05																	70	17	'XK@xyll_c'	0.914994	0.999	1.00929e-07	9.36725e-06
											70	51	'ASN@atp_m'	0.71885	0.939059	1.0293e-06	6.20338e-06																	71	1	'XRI@nadh_c'	0.001	0.592786	5.24967e-05	0.0763437
											71	1	'XRI@nadh_c'	0.267956	0.592786	5.24967e-05	0.000208776																	71	2	'ASN@pi_m'	0.001	0.651097	3.47317e-06	0.00647489
											71	2	'ASN@pi_m'	0.001	0.651097	3.47317e-06	0.00647489																	71	3	'XRI@nad_c'	0.798072	0.999	3.37437e-07	8.52928e-05
											71	3	'XRI@nad_c'	0.001	0.560608	0.000264211	0.336763																	71	4	'TPI@t3p_c'	0.287929	0.476457	2.2227e-05	5.00253e-05
											71	4	'TPI@t3p_c'	0.476457	0.999	2.02482e-08	2.2227e-05																	71	5	'NH4t@nh4_c'	0.31849	0.999	1.34458e-07	0.000287428
											71	5	'NH4t@nh4_c'	0.117017	0.999	1.34458e-07	0.00101358																	71	7	'ATPM@atp_c'	0.001	0.771855	2.8538e-05	0.0964525
											71	10	'ADK@adp_c'	0.001	0.614881	8.44711e-05	0.134732																	71	11	'SO4t@so4_c'	0.001	0.309728	6.4834e-05	0.0290621
											71	11	'SO4t@so4_c'	0.288181	0.999	2.91203e-08	7.18564e-05																	71	12	'GND1@6pgl_c'	0.001	0.952347	3.21094e-06	0.0641065
											71	12	'GND1@6pgl_c'	0.001	0.914245	6.01915e-06	0.0641065																	71	37	'TPI@dhap_c'	0.001	0.840981	0.000378919	2.00193
											71	16	'PGK@dpg_c'	0.001	0.785127	0.000225733	0.823987																	72	1	'XRI@nadh_c'	0.267956	0.592786	5.24967e-05	0.000208776
											71	18	'PGI@f6p_c'	0.506577	0.999	2.4933e-08	2.42613e-05																	72	2	'ASN@pi_m'	0.43747	0.651097	3.47317e-06	8.33422e-06
											71	25	'XDH@xlt_c'	0.001	0.751165	6.79397e-05	0.204886																	72	3	'XRI@nad_c'	0.001	0.560608	0.000264211	0.336763
											71	61	'PDA@nad_m'	0.735589	0.999	1.51646e-06	0.000544554																	72	4	'TPI@t3p_c'	0.476457	0.999	2.02482e-08	2.2227e-05
											72	1	'XRI@nadh_c'	0.001	0.349746	0.000142082	0.0763437																	72	6	'XDH@nadh_c'	0.001	0.769796	2.2853e-05	0.0763437
											72	2	'ASN@pi_m'	0.001	0.651097	3.47317e-06	0.00647489																	72	10	'ADK@adp_c'	0.614881	0.999	1.35002e-07	8.44711e-05
											72	4	'TPI@t3p_c'	0.001	0.476457	2.2227e-05	0.0202077																	72	12	'GND1@6pgl_c'	0.001	0.914245	6.01915e-06	0.0641065
											72	6	'XDH@nadh_c'	0.001	0.294018	0.000183496	0.0763437																	72	17	'XK@xyll_c'	0.001	0.765461	3.08938e-05	0.100727
											72	19	'GPD1@dhap_c'	0.767454	0.999	2.00594e-06	0.000607214																	72	20	'ASN@adp_m'	0.001	0.383662	0.00421013	2.61813
											72	37	'TPI@dhap_c'	0.840981	0.999	2.00594e-06	0.000378919																	73	1	'XRI@nadh_c'	0.42057	0.733351	2.77866e-05	0.000105286
											73	1	'XRI@nadh_c'	0.266528	0.733351	2.77866e-05	0.000210304																	73	2	'ASN@pi_m'	0.651097	0.909871	6.42028e-07	3.47317e-06
											73	2	'ASN@pi_m'	0.651097	0.999	6.48786e-09	3.47317e-06																	73	3	'XRI@nad_c'	0.001	0.484059	0.000359302	0.336763
											73	4	'TPI@t3p_c'	0.001	0.392251	3.13408e-05	0.0202077																	73	4	'TPI@t3p_c'	0.393372	0.999	2.02482e-08	3.11939e-05
											73	7	'ATPM@atp_c'	0.001	0.725661	3.65007e-05	0.0964525																	73	5	'NH4t@nh4_c'	0.001	0.523606	0.000122212	0.134189
											73	12	'GND1@6pgl_c'	0.911453	0.999	6.42349e-08	6.23414e-06																	73	8	'NDR@nadp_c'	0.001	0.765685	1.58133e-05	0.0516223
											73	51	'ASN@atp_m'	0.71885	0.999	1.58768e-08	6.20338e-06																	73	11	'SO4t@so4_c'	0.105468	0.999	2.91203e-08	0.000246738
											74	1	'XRI@nadh_c'	0.592786	0.999	7.64966e-08	5.24967e-05																	73	12	'GND1@6pgl_c'	0.738724	0.999	6.42349e-08	2.26963e-05
											74	2	'ASN@pi_m'	0.001	0.651097	3.47317e-06	0.00647489																	73	20	'ASN@adp_m'	0.310181	0.999	2.62338e-06	0.00582837
											74	3	'XRI@nad_c'	0.001	0.764895	0.000103614	0.336763																	74	1	'XRI@nadh_c'	0.001	0.267956	0.000208776	0.0763437
											74	5	'NH4t@nh4_c'	0.146586	0.999	1.34458e-07	0.000782025																	74	2	'ASN@pi_m'	0.43912	0.651097	3.47317e-06	8.27854e-06
											74	8	'NDR@nadp_c'	0.001	0.630412	3.02946e-05	0.0516223																	74	3	'XRI@nad_c'	0.001	0.560608	0.000264211	0.336763
											74	10	'ADK@adp_c'	0.001	0.560787	0.000105629	0.134732																	74	4	'TPI@t3p_c'	0.476457	0.999	2.02482e-08	2.2227e-05
											74	12	'GND1@6pgl_c'	0.001	0.957905	2.81994e-06	0.0641065																	74	6	'XDH@nadh_c'	0.001	0.594661	5.20902e-05	0.0763437
											74	14	'XK@adp_c'	0.001	0.204079	0.000525987	0.134732																	74	20	'ASN@adp_m'	0.001	0.27037	0.00707247	2.61813
											74	15	'ZWF@nadp_c'	0.728322	0.999	5.17257e-08	1.92754e-05																	74	27	'ADH1@nadh_c'	0.001	0.731279	2.80818e-05	0.0763437
											74	40	'ZWF@nadph_c'	0.498259	0.999	7.60209e-08	7.64755e-05																	75	1	'XRI@nadh_c'	0.592786	0.796856	1.9482e-05	5.24967e-05
											75	1	'XRI@nadh_c'	0.414966	0.733351	2.77866e-05	0.00010774																	75	2	'ASN@pi_m'	0.001	0.651097	3.47317e-06	0.00647489
											75	2	'ASN@pi_m'	0.651097	0.909891	6.41865e-07	3.47317e-06																	75	3	'XRI@nad_c'	0.001	0.764895	0.000103614	0.336763
											75	3	'XRI@nad_c'	0.001	0.506181	0.000328867	0.336763																	75	7	'ATPM@atp_c'	0.793867	0.999	9.66457e-08	2.50696e-05
											75	4	'TPI@t3p_c'	0.392251	0.999	2.02482e-08	3.13408e-05																	75	8	'NDR@nadp_c'	0.630412	0.999	5.17257e-08	3.02946e-05
											75	20	'ASN@adp_m'	0.001	0.28949	0.00643226	2.61813																	75	12	'GND1@6pgl_c'	0.001	0.957905	2.81994e-06	0.0641065
											75	51	'ASN@atp_m'	0.71885	0.939059	1.0293e-06	6.20338e-06																	75	17	'XK@xyll_c'	0.761193	0.999	1.00929e-07	3.16324e-05
											76	1	'XRI@nadh_c'	0.001	0.411817	0.000109148	0.0763437																	76	1	'XRI@nadh_c'	0.001	0.349746	0.000142082	0.0763437
											76	2	'ASN@pi_m'	0.001	0.651097	3.47317e-06	0.00647489																	76	2	'ASN@pi_m'	0.001	0.651097	3.47317e-06	0.00647489
											76	4	'TPI@t3p_c'	0.001	0.35125	3.73605e-05	0.0202077																	76	4	'TPI@t3p_c'	0.001	0.476457	2.2227e-05	0.0202077
											76	5	'NH4t@nh4_c'	0.31849	0.999	1.34458e-07	0.000287428																	76	18	'PGI@f6p_c'	0.399088	0.999	2.4933e-08	3.75043e-05
											76	7	'ATPM@atp_c'	0.001	0.771855	2.8538e-05	0.0964525																	76	19	'GPD1@dhap_c'	0.001	0.767454	0.000607214	2.00193
											76	11	'SO4t@so4_c'	0.309728	0.999	2.91203e-08	6.4834e-05																	76	20	'ASN@adp_m'	0.001	0.28475	0.00658294	2.61813
											76	12	'GND1@6pgl_c'	0.001	0.952347	3.21094e-06	0.0641065																	76	27	'ADH1@nadh_c'	0.001	0.669821	3.76703e-05	0.0763437
											76	14	'XK@adp_c'	0.59415	0.999	1.35002e-07	9.21241e-05																	76	36	'GLYCt@glyc_c'	0.001	0.891401	8.39135e-05	0.688087
											76	16	'PGK@dpg_c'	0.904925	0.999	8.25637e-07	8.66577e-05																	76	37	'TPI@dhap_c'	0.840981	0.999	2.00594e-06	0.000378919
											76	37	'TPI@dhap_c'	0.001	0.840981	0.000378919	2.00193																	77	1	'XRI@nadh_c'	0.001	0.349746	0.000142082	0.0763437
											77	1	'XRI@nadh_c'	0.001	0.267956	0.000208776	0.0763437																	77	2	'ASN@pi_m'	0.001	0.651097	3.47317e-06	0.00647489
											77	2	'ASN@pi_m'	0.001	0.43912	8.27854e-06	0.00647489																	77	4	'TPI@t3p_c'	0.001	0.476457	2.2227e-05	0.0202077
											77	3	'XRI@nad_c'	0.001	0.560608	0.000264211	0.336763																	77	6	'XDH@nadh_c'	0.001	0.294018	0.000183496	0.0763437
											77	4	'TPI@t3p_c'	0.476457	0.999	2.02482e-08	2.2227e-05																	77	19	'GPD1@dhap_c'	0.767454	0.999	2.00594e-06	0.000607214
											77	6	'XDH@nadh_c'	0.001	0.594661	5.20902e-05	0.0763437																	77	37	'TPI@dhap_c'	0.840981	0.999	2.00594e-06	0.000378919
											77	10	'ADK@adp_c'	0.575162	0.999	1.35002e-07	9.96177e-05																	78	1	'XRI@nadh_c'	0.001	0.733351	2.77866e-05	0.0763437
											77	24	'TDH@t3p_c'	0.79073	0.999	2.02482e-08	5.35341e-06																	78	2	'ASN@pi_m'	0.651097	0.779103	1.83765e-06	3.47317e-06
											77	27	'ADH1@nadh_c'	0.001	0.489402	7.97299e-05	0.0763437																	78	4	'TPI@t3p_c'	0.001	0.393372	3.11939e-05	0.0202077
											78	1	'XRI@nadh_c'	0.592786	0.999	7.64966e-08	5.24967e-05																	78	5	'NH4t@nh4_c'	0.117273	0.999	1.34458e-07	0.00101107
											78	2	'ASN@pi_m'	0.001	0.651097	3.47317e-06	0.00647489																	78	20	'ASN@adp_m'	0.001	0.335965	0.00517993	2.61813
											78	3	'XRI@nad_c'	0.001	0.764895	0.000103614	0.336763																	78	33	'LSC@succoa_m'	0.817068	0.999	7.06457e-07	0.00015801
											78	9	'ZWF@6pgl_c'	0.001	0.573039	4.78124e-05	0.0641065																	79	1	'XRI@nadh_c'	0.592786	0.999	7.64966e-08	5.24967e-05
											78	12	'GND1@6pgl_c'	0.991269	0.999	6.42349e-08	5.65232e-07																	79	2	'ASN@pi_m'	0.001	0.651097	3.47317e-06	0.00647489
																																		79	3	'XRI@nad_c'	0.001	0.764895	0.000103614	0.336763
																																		79	5	'NH4t@nh4_c'	0.146586	0.999	1.34458e-07	0.000782025
																																		79	8	'NDR@nadp_c'	0.001	0.630412	3.02946e-05	0.0516223
																																		79	10	'ADK@adp_c'	0.001	0.560787	0.000105629	0.134732
																																		79	12	'GND1@6pgl_c'	0.001	0.957905	2.81994e-06	0.0641065
																																		79	14	'XK@adp_c'	0.001	0.204079	0.000525987	0.134732
																																		79	15	'ZWF@nadp_c'	0.728322	0.999	5.17257e-08	1.92754e-05
																																		79	40	'ZWF@nadph_c'	0.498259	0.999	7.60209e-08	7.64755e-05
																																		80	1	'XRI@nadh_c'	0.001	0.267956	0.000208776	0.0763437
																																		80	2	'ASN@pi_m'	0.43912	0.651097	3.47317e-06	8.27854e-06
																																		80	3	'XRI@nad_c'	0.001	0.560608	0.000264211	0.336763
																																		80	4	'TPI@t3p_c'	0.476457	0.999	2.02482e-08	2.2227e-05
																																		80	6	'XDH@nadh_c'	0.001	0.594661	5.20902e-05	0.0763437
																																		80	20	'ASN@adp_m'	0.27037	0.999	2.62338e-06	0.00707247
																																		80	27	'ADH1@nadh_c'	0.001	0.731279	2.80818e-05	0.0763437
																																		80	49	'PDA@nadh_m'	0.001	0.165909	0.000395759	0.0786418
																																		81	1	'XRI@nadh_c'	0.001	0.411817	0.000109148	0.0763437
																																		81	2	'ASN@pi_m'	0.001	0.651097	3.47317e-06	0.00647489
																																		81	4	'TPI@t3p_c'	0.001	0.35125	3.73605e-05	0.0202077
																																		81	5	'NH4t@nh4_c'	0.31849	0.999	1.34458e-07	0.000287428
																																		81	7	'ATPM@atp_c'	0.001	0.771855	2.8538e-05	0.0964525
																																		81	11	'SO4t@so4_c'	0.309728	0.999	2.91203e-08	6.4834e-05
																																		81	12	'GND1@6pgl_c'	0.001	0.952347	3.21094e-06	0.0641065
																																		81	14	'XK@adp_c'	0.59415	0.999	1.35002e-07	9.21241e-05
																																		81	16	'PGK@dpg_c'	0.904925	0.999	8.25637e-07	8.66577e-05
																																		81	37	'TPI@dhap_c'	0.001	0.840981	0.000378919	2.00193
																																		82	1	'XRI@nadh_c'	0.001	0.267956	0.000208776	0.0763437
																																		82	2	'ASN@pi_m'	0.001	0.43912	8.27854e-06	0.00647489
																																		82	3	'XRI@nad_c'	0.001	0.560608	0.000264211	0.336763
																																		82	4	'TPI@t3p_c'	0.476457	0.999	2.02482e-08	2.2227e-05
																																		82	6	'XDH@nadh_c'	0.001	0.594661	5.20902e-05	0.0763437
																																		82	10	'ADK@adp_c'	0.575162	0.999	1.35002e-07	9.96177e-05
																																		82	24	'TDH@t3p_c'	0.79073	0.999	2.02482e-08	5.35341e-06
																																		82	27	'ADH1@nadh_c'	0.001	0.489402	7.97299e-05	0.0763437
																																		83	1	'XRI@nadh_c'	0.592786	0.999	7.64966e-08	5.24967e-05
																																		83	2	'ASN@pi_m'	0.001	0.651097	3.47317e-06	0.00647489
																																		83	3	'XRI@nad_c'	0.001	0.764895	0.000103614	0.336763
																																		83	9	'ZWF@6pgl_c'	0.001	0.573039	4.78124e-05	0.0641065
																																		83	12	'GND1@6pgl_c'	0.991269	0.999	6.42349e-08	5.65232e-07
																																		84	1	'XRI@nadh_c'	0.592786	0.999	7.64966e-08	5.24967e-05
																																		84	2	'ASN@pi_m'	0.001	0.651097	3.47317e-06	0.00647489
																																		84	3	'XRI@nad_c'	0.001	0.764895	0.000103614	0.336763
																																		84	5	'NH4t@nh4_c'	0.146586	0.999	1.34458e-07	0.000782025
																																		84	8	'NDR@nadp_c'	0.001	0.630412	3.02946e-05	0.0516223
																																		84	10	'ADK@adp_c'	0.001	0.560787	0.000105629	0.134732
																																		84	12	'GND1@6pgl_c'	0.001	0.957905	2.81994e-06	0.0641065
																																		84	15	'ZWF@nadp_c'	0.728322	0.999	5.17257e-08	1.92754e-05
																																		84	28	'TKL2@e4p_c'	0.811023	0.999	1.67342e-07	3.89534e-05
																																		84	40	'ZWF@nadph_c'	0.001	0.498259	7.64755e-05	0.0758689
[truncated: 25 more columns]

## Sheet: Second training (top 3 params)
Second training with top 3 parameters (1000_200)						66 boxes (rules)										"s" points
Classification by Size	Index	Size	PI	Volume	Density			Boxes (rules)		Sigma Ranges		KMs Ranges			94254	Global
	1	9389	0.731281	0.053532	175390			1	'TPI@t3p_c'	0.393372	0.999	2.02482e-08	3.11939e-05		51192	Boxes (rules)
	2	7454	0.637108	0.0408497	182474			1	'ASN@pi_m'	0.790177	0.999	6.48786e-09	1.72106e-06		0.543128	%
	3	7100	0.66831	0.0354834	200094			1	'XRI@nadh_c'	0.001	0.42057	0.000105286	0.0763437
	4	6623	0.614676	0.0301044	220001			2	'TPI@t3p_c'	0.001	0.393372	3.11939e-05	0.0202077
	5	5910	0.575465	0.0267843	220651			2	'ASN@pi_m'	0.782947	0.999	6.48786e-09	1.7968e-06
	6	4924	0.672218	0.0283913	173433			2	'XRI@nadh_c'	0.001	0.47843	8.33108e-05	0.0763437
	7	3971	0.611433	0.0227507	174544			3	'TPI@t3p_c'	0.393372	0.999	2.02482e-08	3.11939e-05
	8	2251	0.588627	0.0102213	220227			3	'ASN@pi_m'	0.651097	0.790177	1.72106e-06	3.47317e-06
	9	2195	0.553986	0.0100452	218513			3	'XRI@nadh_c'	0.001	0.42057	0.000105286	0.0763437
	10	1729	0.550029	0.00883242	195756			4	'TPI@t3p_c'	0.476457	0.999	2.02482e-08	2.2227e-05
	11	1355	0.538007	0.00607084	223198			4	'ASN@pi_m'	0.436349	0.651097	3.47317e-06	8.37227e-06
	12	1346	0.604012	0.00880381	152888			4	'XRI@nadh_c'	0.001	0.267762	0.000208983	0.0763437
	13	1178	0.546689	0.00505226	233163			5	'TPI@t3p_c'	0.770756	0.999	2.02482e-08	6.01634e-06
	14	1161	0.567614	0.00529144	219411			5	'ASN@pi_m'	0.001	0.436349	8.37227e-06	0.00647489
	15	1126	0.549734	0.0063892	176235			5	'XRI@nadh_c'	0.001	0.267762	0.000208983	0.0763437
	16	1082	0.548983	0.00510967	211755			6	'TPI@t3p_c'	0.393372	0.999	2.02482e-08	3.11939e-05
	17	1044	0.554598	0.00630051	165701			6	'ASN@pi_m'	0.850369	0.999	6.48786e-09	1.14046e-06
	18	1028	0.52821	0.00487671	210798			6	'XRI@nadh_c'	0.42057	0.733351	2.77866e-05	0.000105286
	19	988	0.532389	0.00438512	225307			7	'TPI@t3p_c'	0.393372	0.999	2.02482e-08	3.11939e-05
	20	985	0.527919	0.00488311	201716			7	'ASN@pi_m'	0.730465	0.850369	1.14046e-06	2.39157e-06
	21	923	0.511376	0.00443563	208088			7	'XRI@nadh_c'	0.42057	0.733351	2.77866e-05	0.000105286
	22	918	0.62854	0.00531281	172790			8	'TPI@t3p_c'	0.701166	0.999	2.02482e-08	8.62104e-06
	23	895	0.526257	0.00414393	215979			8	'ASN@pi_m'	0.454923	0.651097	3.47317e-06	7.76582e-06
	24	843	0.508897	0.00489729	172136			8	'XRI@nadh_c'	0.267762	0.442116	9.64306e-05	0.000208983
	25	833	0.588235	0.00358412	232414			9	'TPI@t3p_c'	0.49963	0.770756	6.01634e-06	2.02579e-05
	26	814	0.648649	0.00415765	195783			9	'ASN@pi_m'	0.001	0.436349	8.37227e-06	0.00647489
	27	726	0.527548	0.00352917	205714			9	'XRI@nadh_c'	0.047705	0.132614	0.000499841	0.00152551
	28	721	0.568655	0.0034535	208774			10	'TPI@t3p_c'	0.393372	0.855637	3.41285e-06	3.11939e-05
	29	712	0.51264	0.00318228	223739			10	'ASN@pi_m'	0.651097	0.730465	2.39157e-06	3.47317e-06
	30	702	0.522792	0.00382394	183580			10	'XRI@nadh_c'	0.42057	0.661306	3.91393e-05	0.000105286
	31	655	0.523664	0.00281318	232833			11	'TPI@t3p_c'	0.220213	0.476457	2.2227e-05	7.16283e-05
	32	650	0.6	0.00358381	181371			11	'ASN@pi_m'	0.501231	0.651097	3.47317e-06	6.44954e-06
	33	646	0.551084	0.00279556	231080			11	'XRI@nadh_c'	0.183234	0.34132	0.000147476	0.000340643
	34	594	0.557239	0.00262572	226224			12	'TPI@t3p_c'	0.605877	0.999	2.02482e-08	1.31583e-05
	35	577	0.519931	0.00240278	240138			12	'ASN@pi_m'	0.870249	0.999	6.48786e-09	9.66348e-07
	37	561	0.534759	0.00257264	218064			12	'XRI@nadh_c'	0.733351	0.90551	7.97449e-06	2.77866e-05
	36	561	0.554367	0.00255272	219765			13	'TPI@t3p_c'	0.306037	0.476457	2.2227e-05	4.58683e-05
	38	557	0.5386	0.00233868	238169			13	'ASN@pi_m'	0.161142	0.501231	6.44954e-06	3.37402e-05
	39	489	0.543967	0.00212457	230165			13	'XRI@nadh_c'	0.0625258	0.149697	0.000434078	0.0011458
	40	484	0.555785	0.00290917	166371			14	'TPI@t3p_c'	0.121159	0.313852	4.42226e-05	0.000146725
	41	474	0.525316	0.00246615	192202			14	'ASN@pi_m'	0.501231	0.651097	3.47317e-06	6.44954e-06
	42	424	0.511792	0.00211116	200838			14	'XRI@nadh_c'	0.001	0.183234	0.000340643	0.0763437
	43	409	0.528117	0.00206244	198308			15	'TPI@t3p_c'	0.611519	0.999	2.02482e-08	1.28502e-05
	44	389	0.583548	0.0017991	216219			15	'ASN@pi_m'	0.651097	0.870249	9.66348e-07	3.47317e-06
	45	360	0.586111	0.00213961	168255			15	'XRI@nadh_c'	0.733351	0.808398	1.81127e-05	2.77866e-05
	46	346	0.601156	0.0016876	205025			16	'TPI@t3p_c'	0.81155	0.999	2.02482e-08	4.69713e-06
	47	343	0.600583	0.00168321	203778			16	'ASN@pi_m'	0.001	0.454923	7.76582e-06	0.00647489
	48	338	0.573964	0.0016933	199610			16	'XRI@nadh_c'	0.280927	0.340529	0.000147996	0.000195608
	49	337	0.554896	0.00148482	226964			17	'TPI@t3p_c'	0.001	0.605877	1.31583e-05	0.0202077
	50	330	0.50303	0.00139877	235922			17	'ASN@pi_m'	0.870249	0.999	6.48786e-09	9.66348e-07
	51	306	0.575163	0.00142946	214067			17	'XRI@nadh_c'	0.753062	0.833208	1.52978e-05	2.50591e-05
	52	295	0.515254	0.0020691	142574			18	'TPI@t3p_c'	0.765113	0.999	2.02482e-08	6.20991e-06
	53	279	0.584229	0.00150348	185570			18	'ASN@pi_m'	0.001	0.454923	7.76582e-06	0.00647489
	54	275	0.501818	0.00132049	208256			18	'XRI@nadh_c'	0.465198	0.510837	7.31778e-05	8.78541e-05
	55	269	0.60223	0.00124669	215771			19	'TPI@t3p_c'	0.476457	0.81155	4.69713e-06	2.2227e-05
	56	266	0.62406	0.00153847	172899			19	'ASN@pi_m'	0.382661	0.454923	7.76582e-06	1.04563e-05
	57	249	0.502008	0.00117366	212157			19	'XRI@nadh_c'	0.267762	0.448857	9.38348e-05	0.000208983
	58	231	0.597403	0.00120254	192094			20	'TPI@t3p_c'	0.0516711	0.339219	3.94029e-05	0.000371247
	59	227	0.524229	0.00112549	201690			20	'ASN@pi_m'	0.651097	0.782947	1.7968e-06	3.47317e-06
	60	225	0.551111	0.000971414	231621			20	'XRI@nadh_c'	0.27506	0.403857	0.000112806	0.00020141
	61	223	0.58296	0.00128231	173905			21	'TPI@t3p_c'	0.81155	0.999	2.02482e-08	4.69713e-06
	62	222	0.558559	0.0010032	221291			21	'ASN@pi_m'	0.001	0.328902	1.32247e-05	0.00647489
	63	218	0.504587	0.00105263	207100			21	'XRI@nadh_c'	0.377293	0.448857	9.38348e-05	0.000126128
	64	201	0.547264	0.00102618	195871			22	'TPI@t3p_c'	0.001	0.393372	3.11939e-05	0.0202077
	66	200	0.57	0.000803129	249026			22	'ASN@pi_m'	0.94702	0.999	6.48786e-09	3.62597e-07
	65	200	0.57	0.000910267	219716			22	'XRI@nadh_c'	0.47843	0.733351	2.77866e-05	8.33108e-05
								23	'TPI@t3p_c'	0.547923	0.81155	4.69713e-06	1.66895e-05
								23	'ASN@pi_m'	0.156382	0.288424	1.59903e-05	3.49645e-05
			Min Fi	0.501818				23	'XRI@nadh_c'	0.329812	0.448857	9.38348e-05	0.000155288
			Max Fi	0.731281				24	'TPI@t3p_c'	0.24382	0.611519	1.28502e-05	6.27344e-05
								24	'ASN@pi_m'	0.722245	0.870249	9.66348e-07	2.49255e-06
								24	'XRI@nadh_c'	0.733351	0.82334	1.63971e-05	2.77866e-05
								25	'TPI@t3p_c'	0.345938	0.476457	2.2227e-05	3.82448e-05
								25	'ASN@pi_m'	0.501231	0.651097	3.47317e-06	6.44954e-06
								25	'XRI@nadh_c'	0.001	0.183234	0.000340643	0.0763437
								26	'TPI@t3p_c'	0.239658	0.393372	3.11939e-05	6.41754e-05
								26	'ASN@pi_m'	0.651097	0.782947	1.7968e-06	3.47317e-06
								26	'XRI@nadh_c'	0.001	0.205141	0.000296104	0.0763437
								27	'TPI@t3p_c'	0.783827	0.999	2.02482e-08	5.57868e-06
								27	'ASN@pi_m'	0.530126	0.651097	3.47317e-06	5.74473e-06
								27	'XRI@nadh_c'	0.592786	0.727742	2.85898e-05	5.24967e-05
								28	'TPI@t3p_c'	0.111977	0.239658	6.41754e-05	0.000160416
								28	'ASN@pi_m'	0.651097	0.782947	1.7968e-06	3.47317e-06
								28	'XRI@nadh_c'	0.001	0.205141	0.000296104	0.0763437
								29	'TPI@t3p_c'	0.476457	0.622771	1.22526e-05	2.2227e-05
								29	'ASN@pi_m'	0.454923	0.585371	4.59087e-06	7.76582e-06
								29	'XRI@nadh_c'	0.335278	0.502008	7.58088e-05	0.00015151
								30	'TPI@t3p_c'	0.261942	0.361105	3.57888e-05	5.69951e-05
								30	'ASN@pi_m'	0.651097	0.782947	1.7968e-06	3.47317e-06
								30	'XRI@nadh_c'	0.440882	0.733351	2.77866e-05	9.69143e-05
								31	'TPI@t3p_c'	0.562613	0.722723	7.76056e-06	1.57256e-05
								31	'ASN@pi_m'	0.251658	0.436349	8.37227e-06	1.92733e-05
								31	'XRI@nadh_c'	0.172628	0.267762	0.000208983	0.000366266
								32	'TPI@t3p_c'	0.855637	0.999	2.02482e-08	3.41285e-06
								32	'ASN@pi_m'	0.651097	0.730465	2.39157e-06	3.47317e-06
								32	'XRI@nadh_c'	0.42057	0.733351	2.77866e-05	0.000105286
								33	'TPI@t3p_c'	0.562613	0.722723	7.76056e-06	1.57256e-05
								33	'ASN@pi_m'	0.001	0.436349	8.37227e-06	0.00647489
								33	'XRI@nadh_c'	0.132614	0.172628	0.000366266	0.000499841
								34	'TPI@t3p_c'	0.476457	0.701166	8.62104e-06	2.2227e-05
								34	'ASN@pi_m'	0.454923	0.627991	3.83944e-06	7.76582e-06
								34	'XRI@nadh_c'	0.267762	0.335278	0.00015151	0.000208983
								35	'TPI@t3p_c'	0.476457	0.770756	6.01634e-06	2.2227e-05
								35	'ASN@pi_m'	0.209542	0.436349	8.37227e-06	2.44498e-05
								35	'XRI@nadh_c'	0.0117078	0.047705	0.00152551	0.00645089
								36	'TPI@t3p_c'	0.81155	0.999	2.02482e-08	4.69713e-06
								36	'ASN@pi_m'	0.328902	0.454923	7.76582e-06	1.32247e-05
								36	'XRI@nadh_c'	0.340529	0.448857	9.38348e-05	0.000147996
								37	'TPI@t3p_c'	0.494214	0.81155	4.69713e-06	2.07015e-05
								37	'ASN@pi_m'	0.315784	0.36359	1.13447e-05	1.40433e-05
								37	'XRI@nadh_c'	0.280588	0.448857	9.38348e-05	0.000195937
								38	'TPI@t3p_c'	0.178167	0.476457	2.2227e-05	9.33052e-05
								38	'ASN@pi_m'	0.566454	0.60194	4.2861e-06	4.96064e-06
								38	'XRI@nadh_c'	0.34132	0.56226	5.94958e-05	0.000147476
								39	'TPI@t3p_c'	0.749528	0.939132	1.31103e-06	6.75961e-06
								39	'ASN@pi_m'	0.454923	0.529293	5.76398e-06	7.76582e-06
								39	'XRI@nadh_c'	0.442116	0.592786	5.24967e-05	9.64306e-05
								40	'TPI@t3p_c'	0.0900567	0.329327	4.11941e-05	0.000204385
								40	'ASN@pi_m'	0.875897	0.94702	3.62597e-07	9.18328e-07
								40	'XRI@nadh_c'	0.511094	0.682045	3.56254e-05	7.31024e-05
								41	'TPI@t3p_c'	0.476457	0.701166	8.62104e-06	2.2227e-05
								41	'ASN@pi_m'	0.585371	0.627991	3.83944e-06	4.59087e-06
								41	'XRI@nadh_c'	0.335278	0.592786	5.24967e-05	0.00015151
								42	'TPI@t3p_c'	0.943371	0.999	2.02482e-08	1.21424e-06
								42	'ASN@pi_m'	0.001	0.454923	7.76582e-06	0.00647489
								42	'XRI@nadh_c'	0.510837	0.592786	5.24967e-05	7.31778e-05
								43	'TPI@t3p_c'	0.0516711	0.105155	0.000172135	0.000371247
								43	'ASN@pi_m'	0.651097	0.782947	1.7968e-06	3.47317e-06
								43	'XRI@nadh_c'	0.440882	0.733351	2.77866e-05	9.69143e-05
								44	'TPI@t3p_c'	0.939132	0.999	2.02482e-08	1.31103e-06
								44	'ASN@pi_m'	0.454923	0.651097	3.47317e-06	7.76582e-06
								44	'XRI@nadh_c'	0.442116	0.592786	5.24967e-05	9.64306e-05
								45	'TPI@t3p_c'	0.329327	0.393372	3.11939e-05	4.11941e-05
								45	'ASN@pi_m'	0.782947	0.94702	3.62597e-07	1.7968e-06
								45	'XRI@nadh_c'	0.47843	0.682045	3.56254e-05	8.33108e-05
								46	'TPI@t3p_c'	0.476457	0.701166	8.62104e-06	2.2227e-05
								46	'ASN@pi_m'	0.627991	0.651097	3.47317e-06	3.83944e-06
								46	'XRI@nadh_c'	0.267762	0.592786	5.24967e-05	0.000208983
								47	'TPI@t3p_c'	0.339219	0.393372	3.11939e-05	3.94029e-05
								47	'ASN@pi_m'	0.651097	0.782947	1.7968e-06	3.47317e-06
								47	'XRI@nadh_c'	0.205141	0.440882	9.69143e-05	0.000296104
								48	'TPI@t3p_c'	0.0516711	0.339219	3.94029e-05	0.000371247
								48	'ASN@pi_m'	0.651097	0.782947	1.7968e-06	3.47317e-06
								48	'XRI@nadh_c'	0.230398	0.27506	0.00020141	0.000255268
								49	'TPI@t3p_c'	0.5005	0.525679	1.82517e-05	2.01875e-05
								49	'ASN@pi_m'	0.001	0.436349	8.37227e-06	0.00647489
								49	'XRI@nadh_c'	0.132614	0.267762	0.000208983	0.000499841
								50	'TPI@t3p_c'	0.0409541	0.306037	4.58683e-05	0.000473689
								50	'ASN@pi_m'	0.347189	0.372281	1.09285e-05	1.21868e-05
								50	'XRI@nadh_c'	0.0950937	0.305387	0.00017382	0.000727209
								51	'TPI@t3p_c'	0.701166	0.749528	6.75961e-06	8.62104e-06
								51	'ASN@pi_m'	0.454923	0.651097	3.47317e-06	7.76582e-06
								51	'XRI@nadh_c'	0.442116	0.592786	5.24967e-05	9.64306e-05
								52	'TPI@t3p_c'	0.843075	0.999	2.02482e-08	3.7651e-06
								52	'ASN@pi_m'	0.780051	0.999	6.48786e-09	1.82754e-06
								52	'XRI@nadh_c'	0.90551	0.965456	2.73428e-06	7.97449e-06
								53	'TPI@t3p_c'	0.476457	0.770756	6.01634e-06	2.2227e-05
								53	'ASN@pi_m'	0.001	0.436349	8.37227e-06	0.00647489
								53	'XRI@nadh_c'	0.001	0.0117078	0.00645089	0.0763437
								54	'TPI@t3p_c'	0.355473	0.36708	3.4877e-05	3.66764e-05
								54	'ASN@pi_m'	0.001	0.521032	5.95811e-06	0.00647489
								54	'XRI@nadh_c'	0.374443	0.592786	5.24967e-05	0.00012767
								55	'TPI@t3p_c'	0.001	0.046092	0.000418631	0.0202077
								55	'ASN@pi_m'	0.651097	0.782947	1.7968e-06	3.47317e-06
								55	'XRI@nadh_c'	0.001	0.205141	0.000296104	0.0763437
								56	'TPI@t3p_c'	0.0540608	0.393372	3.11939e-05	0.000353941
								56	'ASN@pi_m'	0.782947	0.94702	3.62597e-07	1.7968e-06
								56	'XRI@nadh_c'	0.682045	0.70968	3.12624e-05	3.56254e-05
								57	'TPI@t3p_c'	0.50514	0.523064	1.8444e-05	1.98163e-05
								57	'ASN@pi_m'	0.001	0.454923	7.76582e-06	0.00647489
								57	'XRI@nadh_c'	0.448857	0.592786	5.24967e-05	9.38348e-05
								58	'TPI@t3p_c'	0.0540608	0.0900567	0.000204385	0.000353941
								58	'ASN@pi_m'	0.782947	0.94702	3.62597e-07	1.7968e-06
								58	'XRI@nadh_c'	0.47843	0.682045	3.56254e-05	8.33108e-05
								59	'TPI@t3p_c'	0.306037	0.476457	2.2227e-05	4.58683e-05
								59	'ASN@pi_m'	0.001	0.0280082	0.000224928	0.00647489
								59	'XRI@nadh_c'	0.001	0.235795	0.000247675	0.0763437
								60	'TPI@t3p_c'	0.494214	0.81155	4.69713e-06	2.07015e-05
								60	'ASN@pi_m'	0.0735198	0.0917118	6.41897e-05	8.16769e-05
								60	'XRI@nadh_c'	0.280588	0.448857	9.38348e-05	0.000195937
								61	'TPI@t3p_c'	0.0900567	0.329327	4.11941e-05	0.000204385
								61	'ASN@pi_m'	0.782947	0.94702	3.62597e-07	1.7968e-06
								61	'XRI@nadh_c'	0.47843	0.511094	7.31024e-05	8.33108e-05
								62	'TPI@t3p_c'	0.306037	0.476457	2.2227e-05	4.58683e-05
								62	'ASN@pi_m'	0.161142	0.501231	6.44954e-06	3.37402e-05
								62	'XRI@nadh_c'	0.218486	0.235795	0.000247675	0.000273351
								63	'TPI@t3p_c'	0.0409541	0.306037	4.58683e-05	0.000473689
								63	'ASN@pi_m'	0.001	0.347189	1.21868e-05	0.00647489
								63	'XRI@nadh_c'	0.152091	0.163528	0.000390901	0.000426044
								64	'TPI@t3p_c'	0.362059	0.386909	3.20529e-05	3.56411e-05
								64	'ASN@pi_m'	0.10989	0.501231	6.44954e-06	5.24993e-05
								64	'XRI@nadh_c'	0.235795	0.34132	0.000147476	0.000247675
								65	'TPI@t3p_c'	0.150219	0.178167	9.33052e-05	0.000114428
								65	'ASN@pi_m'	0.521032	0.651097	3.47317e-06	5.95811e-06
								65	'XRI@nadh_c'	0.34132	0.56226	5.94958e-05	0.000147476
								66	'TPI@t3p_c'	0.494214	0.81155	4.69713e-06	2.07015e-05
								66	'ASN@pi_m'	0.108721	0.125768	4.5053e-05	5.31333e-05
								66	'XRI@nadh_c'	0.280588	0.448857	9.38348e-05	0.000195937

## Sheet: Robust Reference
1% Fisher pre-selection 1000_200						78 boxes	579 constraints												"s" points				50 Fisher pre-selection 1000_200						84 boxes	619 constraints													25 Fisher pre-selection 1000_200						82 boxes
Classification by Size	Index	Size	PI	Volume	Density		Top occurences (all rules)				Boxes (rules)			Sigma Ranges		KMs Ranges			94254	Global			Classification by Size	Index	Size	FI	Volume	Density		Top occurences (all boxes)				Boxes			Sigma Ranges		KMs Ranges				Classification by Size	Index	Size	FI	Volume	Density
	1	9285	0.649542	0.044351	209353		'ASN@pi_m'	2	78		1	1	'XRI@nadh_c'	0.001	0.592786	5.24967e-05	0.0763437		57121	Boxes				1	9285	0.649542	0.044351	209353		'ASN@pi_m'	2	84		1	1	'XRI@nadh_c'	0.001	0.592786	5.24967e-05	0.0763437				1	9389	0.731281	0.053532	175390
	2	8049	0.729035	0.0398157	202157		'XRI@nadh_c'	1	78		1	2	'ASN@pi_m'	0.001	0.651097	3.47317e-06	0.00647489		0.606033	%				2	8526	0.740441	0.0482869	176570		'XRI@nadh_c'	1	84		1	2	'ASN@pi_m'	0.001	0.651097	3.47317e-06	0.00647489				2	7100	0.66831	0.0354834	200094
	3	6342	0.757805	0.0584488	108505		'TPI@t3p_c'	4	65		1	3	'XRI@nad_c'	0.560608	0.999	3.37437e-07	0.000264211							3	6440	0.679503	0.0319995	201253		'TPI@t3p_c'	4	71		1	3	'XRI@nad_c'	0.560608	0.999	3.37437e-07	0.000264211				3	4668	0.697729	0.0251497	185609
	4	5318	0.669613	0.0265778	200091		'XRI@nad_c'	3	54		1	4	'TPI@t3p_c'	0.476457	0.999	2.02482e-08	2.2227e-05							4	4668	0.697729	0.0251497	185609		'XRI@nad_c'	3	55		1	4	'TPI@t3p_c'	0.476457	0.999	2.02482e-08	2.2227e-05				4	3751	0.63743	0.0193825	193525
	5	4354	0.655489	0.0202533	214977		'GND1@6pgl_c'	12	31		1	10	'ADK@adp_c'	0.001	0.798901	3.39485e-05	0.134732							5	2187	0.677183	0.0121844	179492		'GND1@6pgl_c'	12	38		1	10	'ADK@adp_c'	0.001	0.798901	3.39485e-05	0.134732				5	3451	0.684439	0.0165278	208800
	6	2893	0.654684	0.0149213	193883		'ASN@atp_m'	51	27		1	19	'GPD1@dhap_c'	0.001	0.737269	0.000714119	2.00193							6	1773	0.608573	0.00986614	179706		'NH4t@nh4_c'	5	32		1	19	'GPD1@dhap_c'	0.001	0.737269	0.000714119	2.00193				6	2696	0.619436	0.00868868	310289
	7	2649	0.605889	0.0118697	223173		'ASN@adp_m'	20	22		1	36	'GLYCt@glyc_c'	0.001	0.874519	9.88294e-05	0.688087							7	1703	0.578391	0.00791893	215054		'SO4t@so4_c'	11	24		1	36	'GLYCt@glyc_c'	0.001	0.874519	9.88294e-05	0.688087				7	2246	0.639359	0.00991368	226556
	8	2246	0.639359	0.00991368	226556		'TPI@dhap_c'	37	18		1	38	'GPD2@g3p_c'	0.001	0.969768	5.10775e-07	0.0163678							8	1653	0.653358	0.00948949	174193		'TPI@dhap_c'	37	21		1	38	'GPD2@g3p_c'	0.001	0.969768	5.10775e-07	0.0163678				8	2187	0.677183	0.0121844	179492
	9	1773	0.608573	0.00986614	179706		'ATPM@atp_c'	7	18		2	1	'XRI@nadh_c'	0.001	0.41751	0.000106617	0.0763437							9	1534	0.624511	0.00474978	322962		'ADK@adp_c'	10	19		2	1	'XRI@nadh_c'	0.001	0.42057	0.000105286	0.0763437				9	1837	0.633097	0.00731598	251094
	10	1534	0.624511	0.00474978	322962		'NH4t@nh4_c'	5	17		2	2	'ASN@pi_m'	0.651097	0.999	6.48786e-09	3.47317e-06							11	1468	0.631471	0.00744781	197105		'ASN@adp_m'	20	18		2	2	'ASN@pi_m'	0.790158	0.999	6.48786e-09	1.72126e-06				10	1773	0.608573	0.00986614	179706
	11	1468	0.631471	0.00719959	203900		'ADK@adp_c'	10	16		2	4	'TPI@t3p_c'	0.442666	0.999	2.02482e-08	2.54678e-05							10	1468	0.73297	0.00719959	203900		'GPD1@dhap_c'	19	17		2	4	'TPI@t3p_c'	0.393372	0.999	2.02482e-08	3.11939e-05				11	1682	0.633769	0.00791555	212493
	12	1369	0.582907	0.00639054	214223		'GPD1@dhap_c'	19	15		2	20	'ASN@adp_m'	0.317775	0.999	2.62338e-06	0.00562644							12	1404	0.653134	0.00827805	169605		'ATPM@atp_c'	7	15		2	38	'GPD2@g3p_c'	0.001	0.901938	1.78135e-06	0.0163678				12	1653	0.653358	0.00948949	174193
	13	1343	0.62621	0.00631799	212568		'SO4t@so4_c'	11	12		2	51	'ASN@atp_m'	0.001	0.71885	6.20338e-06	0.0158451							13	1369	0.582907	0.00639054	214223		'XDH@nadh_c'	6	15		3	1	'XRI@nadh_c'	0.001	0.42057	0.000105286	0.0763437				13	1506	0.63081	0.0109513	137518
	14	1296	0.741512	0.00642363	201755		'ZWF@6pgl_c'	9	10		3	1	'XRI@nadh_c'	0.001	0.733351	2.77866e-05	0.0763437							14	1356	0.581858	0.00698682	194080		'XK@adp_c'	14	10		3	2	'ASN@pi_m'	0.651097	0.790158	1.72126e-06	3.47317e-06				14	1468	0.73297	0.00744781	197105
	15	1215	0.6	0.00571013	212780		'NDR@nadp_c'	8	10		3	2	'ASN@pi_m'	0.651097	0.999	6.48786e-09	3.47317e-06							15	1343	0.62621	0.00631799	212568		'NDR@nadp_c'	8	10		3	4	'TPI@t3p_c'	0.393372	0.999	2.02482e-08	3.11939e-05				15	1404	0.653134	0.00827805	169605
	16	1177	0.57859	0.00583983	201547		'XDH@nadh_c'	6	10		3	20	'ASN@adp_m'	0.001	0.317775	0.00562644	2.61813							16	1275	0.627451	0.00727679	175215		'GLYCt@glyc_c'	36	9		3	38	'GPD2@g3p_c'	0.001	0.901938	1.78135e-06	0.0163678				16	1369	0.582907	0.00639054	214223
	17	1140	0.607895	0.00532322	214156		'GLYCt@glyc_c'	36	9		3	51	'ASN@atp_m'	0.001	0.71885	6.20338e-06	0.0158451							17	1273	0.544383	0.0061681	206384		'ZWF@6pgl_c'	9	9		4	1	'XRI@nadh_c'	0.42057	0.733351	2.77866e-05	0.000105286				17	1356	0.581858	0.00698682	194080
	18	1131	0.566755	0.00511263	221217		'XK@xyll_c'	17	9		4	1	'XRI@nadh_c'	0.001	0.733351	2.77866e-05	0.0763437							18	1215	0.6	0.00571013	212780		'ADH1@nadh_c'	27	8		4	2	'ASN@pi_m'	0.651097	0.999	6.48786e-09	3.47317e-06				18	1343	0.62621	0.00631799	212568
	19	1119	0.629133	0.00429168	260737		'XK@adp_c'	14	9		4	2	'ASN@pi_m'	0.779016	0.999	6.48786e-09	1.83858e-06							19	1213	0.643858	0.00698593	173635		'PGK@dpg_c'	16	8		4	3	'XRI@nad_c'	0.484059	0.999	3.37437e-07	0.000359302				19	1275	0.627451	0.00727679	175215
	20	1107	0.595303	0.00637731	173584		'PGK@dpg_c'	16	8		4	4	'TPI@t3p_c'	0.001	0.442666	2.54678e-05	0.0202077							20	1160	0.626724	0.00609356	190365		'XK@x5p_c'	13	8		4	4	'TPI@t3p_c'	0.393372	0.999	2.02482e-08	3.11939e-05				20	1273	0.544383	0.0061681	206384
	21	1056	0.597538	0.00643071	164212		'ZWF@nadp_c'	15	6		4	5	'NH4t@nh4_c'	0.165416	0.999	1.34458e-07	0.000677714							21	1140	0.607895	0.00532322	214156		'XK@xyll_c'	17	7		4	19	'GPD1@dhap_c'	0.001	0.736316	0.000717636	2.00193				21	1217	0.608874	0.00510625	238335
	22	1048	0.645038	0.00615457	170280		'XRII@nadph_c'	57	5		4	11	'SO4t@so4_c'	0.0948206	0.999	2.91203e-08	0.000277712							22	1131	0.566755	0.00511263	221217		'ZWF@nadp_c'	15	7		5	1	'XRI@nadh_c'	0.001	0.476415	8.39864e-05	0.0763437				22	1175	0.605957	0.00702592	167238
	23	934	0.662741	0.0044016	212195		'XK@x5p_c'	13	5		4	20	'ASN@adp_m'	0.317775	0.999	2.62338e-06	0.00562644							23	1107	0.595303	0.00637731	173584		'PGI@f6p_c'	18	6		5	2	'ASN@pi_m'	0.779103	0.999	6.48786e-09	1.83765e-06				23	1160	0.626724	0.00609356	190365
	24	931	0.516649	0.00412838	225512		'XK@atp_c'	34	4		4	51	'ASN@atp_m'	0.001	0.71885	6.20338e-06	0.0158451							24	1097	0.675479	0.00471047	232886		'GPD2@g3p_c'	38	5		5	4	'TPI@t3p_c'	0.001	0.393372	3.11939e-05	0.0202077				24	1140	0.607895	0.00532322	214156
	25	925	0.60973	0.00465776	198593		'TDH@t3p_c'	24	4		5	1	'XRI@nadh_c'	0.001	0.733351	2.77866e-05	0.0763437							25	1095	0.568037	0.00588678	186010		'XK@atp_c'	34	5		5	5	'NH4t@nh4_c'	0.117273	0.999	1.34458e-07	0.00101107				25	1131	0.566755	0.00511263	221217
	26	916	0.588428	0.00374325	244707		'XRI@xlt_c'	21	4		5	2	'ASN@pi_m'	0.651097	0.999	6.48786e-09	3.47317e-06							26	1033	0.632139	0.00756664	136520		'XDH@xlt_c'	25	4		5	6	'XDH@nadh_c'	0.001	0.613091	4.82271e-05	0.0763437				26	1107	0.595303	0.00637731	173584
	27	906	0.643488	0.0123974	73079.9		'PGI@f6p_c'	18	4		5	3	'XRI@nad_c'	0.506181	0.999	3.37437e-07	0.000328867							27	931	0.516649	0.00412838	225512		'TDH@t3p_c'	24	4		5	11	'SO4t@so4_c'	0.188644	0.999	2.91203e-08	0.000125121				27	1095	0.568037	0.00588678	186010
	28	882	0.553288	0.0040755	216415		'XDH@xyll_c'	43	3		5	4	'TPI@t3p_c'	0.392251	0.999	2.02482e-08	3.13408e-05							28	920	0.533696	0.00419941	219079		'LSC@suc_m'	23	4		5	12	'GND1@6pgl_c'	0.001	0.836814	1.25139e-05	0.0641065				28	1089	0.598714	0.00590166	184524
	29	865	0.579191	0.00312205	277061		'GPD2@g3p_c'	38	3		5	38	'GPD2@g3p_c'	0.001	0.938103	1.08105e-06	0.0163678							29	916	0.588428	0.00374325	244707		'XDH@xyll_c'	43	3		5	13	'XK@x5p_c'	0.199	0.999	1.90523e-07	0.000766113				29	936	0.574786	0.00399487	234300
	30	859	0.621653	0.0036449	235672		'XDH@xlt_c'	25	3		5	51	'ASN@atp_m'	0.71885	0.999	1.58768e-08	6.20338e-06							30	865	0.579191	0.00312205	277061		'ZWF@nadph_c'	40	3		6	1	'XRI@nadh_c'	0.001	0.267956	0.000208776	0.0763437				30	859	0.621653	0.0036449	235672
	31	855	0.60117	0.00458421	186510		'ZWF@nadph_c'	40	2		6	1	'XRI@nadh_c'	0.41751	0.733351	2.77866e-05	0.000106617							31	863	0.522596	0.00498947	172964		'GPD2@pi_c'	26	3		6	2	'ASN@pi_m'	0.001	0.43912	8.27854e-06	0.00647489				31	857	0.541424	0.00420834	203643
	32	818	0.717604	0.00354719	230605		'BIO@nh4_c'	31	2		6	2	'ASN@pi_m'	0.780299	0.999	6.48786e-09	1.8249e-06							32	861	0.585366	0.00384314	224035		'XRI@xlt_c'	21	3		6	3	'XRI@nad_c'	0.001	0.560608	0.000264211	0.336763				32	854	0.606557	0.00669373	127582
	33	810	0.630864	0.00341067	237490		'ADH1@nadh_c'	27	2		6	3	'XRI@nad_c'	0.001	0.786732	9.13814e-05	0.336763							33	859	0.621653	0.0036449	235672		'PDA@nadh_m'	49	2		6	4	'TPI@t3p_c'	0.476457	0.999	2.02482e-08	2.2227e-05				33	852	0.589202	0.00322838	263909
	34	806	0.620347	0.0046437	173568		'LSC@suc_m'	23	2		6	4	'TPI@t3p_c'	0.442666	0.999	2.02482e-08	2.54678e-05							34	854	0.606557	0.00669373	127582		'BIO@so4_c'	35	2		6	6	'XDH@nadh_c'	0.001	0.594661	5.20902e-05	0.0763437				34	849	0.550059	0.00488309	173865
	35	737	0.598372	0.00381203	193335		'LSC@adp_m'	76	1		6	20	'ASN@adp_m'	0.317775	0.999	2.62338e-06	0.00562644							35	852	0.624413	0.00314314	271067		'LSC@succoa_m'	33	2		6	10	'ADK@adp_c'	0.001	0.575162	9.96177e-05	0.134732				35	839	0.563766	0.00444449	188773
	36	721	0.662968	0.0028196	255710		'PDA@nad_m'	61	1		6	51	'ASN@atp_m'	0.001	0.71885	6.20338e-06	0.0158451							36	839	0.563766	0.00444449	188773		'TKL2@e4p_c'	28	2		6	19	'GPD1@dhap_c'	0.001	0.83527	0.000395211	2.00193				36	826	0.746973	0.00493742	167294
	37	706	0.542493	0.00333414	211749		'PGK@adp_c'	56	1		7	1	'XRI@nadh_c'	0.001	0.733351	2.77866e-05	0.0763437							37	826	0.746973	0.00493742	167294		'NDH@q_m'	42	1		7	1	'XRI@nadh_c'	0.001	0.592786	5.24967e-05	0.0763437				37	821	0.651644	0.00737219	111364
	38	674	0.566766	0.00301886	223263		'ADH1@nad_c'	55	1		7	2	'ASN@pi_m'	0.651097	0.779016	1.83858e-06	3.47317e-06							38	821	0.651644	0.00737219	111364		'BIO@nh4_c'	31	1		7	2	'ASN@pi_m'	0.001	0.651097	3.47317e-06	0.00647489				38	806	0.620347	0.0046437	173568
	39	669	0.581465	0.00331384	201881		'TKL2@t3p_c'	53	1		7	3	'XRI@nad_c'	0.168006	0.999	3.37437e-07	0.00166938							39	806	0.620347	0.0046437	173568						7	4	'TPI@t3p_c'	0.001	0.476457	2.2227e-05	0.0202077				39	792	0.657828	0.00442842	178845
	40	657	0.515982	0.00344578	190668						7	4	'TPI@t3p_c'	0.001	0.442666	2.54678e-05	0.0202077							40	792	0.657828	0.00442842	178845						7	5	'NH4t@nh4_c'	0.31849	0.999	1.34458e-07	0.000287428				40	786	0.56743	0.00320461	245271
	41	653	0.525268	0.00291483	224027						7	5	'NH4t@nh4_c'	0.165416	0.999	1.34458e-07	0.000677714							41	721	0.662968	0.0028196	255710						7	7	'ATPM@atp_c'	0.001	0.771855	2.8538e-05	0.0964525				41	777	0.558559	0.00404472	192102
	42	641	0.552262	0.00287483	222970						7	20	'ASN@adp_m'	0.317775	0.999	2.62338e-06	0.00562644							42	706	0.542493	0.00333414	211749						7	9	'ZWF@6pgl_c'	0.504258	0.999	6.42349e-08	6.30869e-05				43	760	0.560526	0.00303855	250119
	43	632	0.503165	0.00288958	218717						7	21	'XRI@xlt_c'	0.001	0.839386	3.92436e-05	0.204886							43	699	0.537911	0.00395867	176574						7	11	'SO4t@so4_c'	0.309728	0.999	2.91203e-08	6.4834e-05				42	760	0.573684	0.00306617	247867
	44	626	0.664537	0.00266377	235005						7	51	'ASN@atp_m'	0.001	0.71885	6.20338e-06	0.0158451							44	674	0.566766	0.00301886	223263						7	12	'GND1@6pgl_c'	0.001	0.952347	3.21094e-06	0.0641065				44	746	0.520107	0.00381278	195658
	45	610	0.614754	0.00241184	252919						8	1	'XRI@nadh_c'	0.001	0.267956	0.000208776	0.0763437							45	669	0.581465	0.00331384	201881						7	14	'XK@adp_c'	0.001	0.59415	9.21241e-05	0.134732				45	728	0.59478	0.00254305	286270
	46	604	0.541391	0.00351277	171944						8	2	'ASN@pi_m'	0.43912	0.651097	3.47317e-06	8.27854e-06							47	657	0.515982	0.00386693	169902						7	23	'LSC@suc_m'	0.001	0.547477	0.000140053	0.169271				46	699	0.537911	0.00395867	176574
	47	604	0.607616	0.00218067	276979						8	3	'XRI@nad_c'	0.001	0.560608	0.000264211	0.336763							46	657	0.616438	0.00344578	190668						7	34	'XK@atp_c'	0.001	0.918274	8.59284e-06	0.0964525				47	674	0.566766	0.00301886	223263
	48	564	0.503546	0.00188481	299235						8	4	'TPI@t3p_c'	0.476457	0.999	2.02482e-08	2.2227e-05							48	643	0.531882	0.00387722	165840						7	37	'TPI@dhap_c'	0.001	0.840981	0.000378919	2.00193				48	669	0.581465	0.00331384	201881
	49	564	0.544326	0.00267445	210884						8	6	'XDH@nadh_c'	0.001	0.594661	5.20902e-05	0.0763437							49	641	0.552262	0.00287483	222970						8	1	'XRI@nadh_c'	0.733351	0.946905	4.28502e-06	2.77866e-05				49	667	0.514243	0.0029454	226455
	50	559	0.506261	0.00228623	244507						9	1	'XRI@nadh_c'	0.001	0.267956	0.000208776	0.0763437							50	635	0.540157	0.00393842	161232						8	2	'ASN@pi_m'	0.651097	0.999	6.48786e-09	3.47317e-06				51	657	0.515982	0.00386693	169902
	51	547	0.552102	0.00263928	207253						9	2	'ASN@pi_m'	0.001	0.43912	8.27854e-06	0.00647489							51	630	0.652381	0.00234183	269020						8	3	'XRI@nad_c'	0.783308	0.999	3.37437e-07	9.32544e-05				50	657	0.616438	0.00344578	190668
	52	526	0.60076	0.00317993	165412						9	3	'XRI@nad_c'	0.001	0.560608	0.000264211	0.336763							52	626	0.664537	0.00266377	235005						8	4	'TPI@t3p_c'	0.412258	0.999	2.02482e-08	2.88382e-05				52	643	0.51633	0.00265424	242254
	53	454	0.530837	0.00232968	194877						9	4	'TPI@t3p_c'	0.476457	0.999	2.02482e-08	2.2227e-05							53	606	0.727723	0.00266401	227477						9	1	'XRI@nadh_c'	0.001	0.592786	5.24967e-05	0.0763437				53	643	0.531882	0.00387722	165840
	54	440	0.522727	0.00277469	158576						9	6	'XDH@nadh_c'	0.001	0.594661	5.20902e-05	0.0763437							54	604	0.541391	0.00351277	171944						9	2	'ASN@pi_m'	0.001	0.651097	3.47317e-06	0.00647489				54	641	0.552262	0.00287483	222970
	55	409	0.564792	0.00208981	195711						9	10	'ADK@adp_c'	0.001	0.575162	9.96177e-05	0.134732							55	604	0.607616	0.00218067	276979						9	3	'XRI@nad_c'	0.818711	0.999	3.37437e-07	7.4645e-05				55	636	0.591195	0.0027393	232176
	56	408	0.629902	0.00162235	251487						9	19	'GPD1@dhap_c'	0.001	0.83527	0.000395211	2.00193							56	564	0.503546	0.00188481	299235						9	4	'TPI@t3p_c'	0.476457	0.999	2.02482e-08	2.2227e-05				56	627	0.54386	0.00195959	319965
	57	404	0.576733	0.00221484	182406						10	1	'XRI@nadh_c'	0.001	0.592786	5.24967e-05	0.0763437							57	564	0.544326	0.00267445	210884						9	10	'ADK@adp_c'	0.798901	0.999	1.35002e-07	3.39485e-05				57	626	0.664537	0.00266377	235005
	58	403	0.784119	0.00241906	166594						10	2	'ASN@pi_m'	0.001	0.651097	3.47317e-06	0.00647489							58	562	0.517794	0.00321731	174680						9	19	'GPD1@dhap_c'	0.001	0.737269	0.000714119	2.00193				58	604	0.541391	0.00351277	171944
	59	398	0.623116	0.00196331	202719						10	3	'XRI@nad_c'	0.818711	0.999	3.37437e-07	7.4645e-05							59	559	0.506261	0.00228623	244507						9	36	'GLYCt@glyc_c'	0.001	0.874519	9.88294e-05	0.688087				59	526	0.640684	0.00394975	133173
	60	394	0.576142	0.00119169	330624						10	4	'TPI@t3p_c'	0.476457	0.999	2.02482e-08	2.2227e-05							60	555	0.61982	0.00274801	201964						10	1	'XRI@nadh_c'	0.001	0.733351	2.77866e-05	0.0763437				60	517	0.547389	0.00251097	205897
	61	393	0.521628	0.0022886	171721						10	10	'ADK@adp_c'	0.798901	0.999	1.35002e-07	3.39485e-05							61	515	0.592233	0.00228926	224964						10	2	'ASN@pi_m'	0.779103	0.999	6.48786e-09	1.83765e-06				61	483	0.534161	0.00268445	179925
	62	388	0.530928	0.00191728	202371						10	19	'GPD1@dhap_c'	0.001	0.737269	0.000714119	2.00193							62	464	0.650862	0.00266594	174047						10	4	'TPI@t3p_c'	0.001	0.393372	3.11939e-05	0.0202077				62	459	0.601307	0.00197674	232200
	63	384	0.6875	0.00226998	169164						10	36	'GLYCt@glyc_c'	0.001	0.874519	9.88294e-05	0.688087							63	454	0.530837	0.00232968	194877						10	5	'NH4t@nh4_c'	0.117273	0.999	1.34458e-07	0.00101107				63	451	0.5898	0.00396679	113694
	64	383	0.56658	0.00162118	236248						11	1	'XRI@nadh_c'	0.001	0.592786	5.24967e-05	0.0763437							64	451	0.5898	0.00396679	113694						10	11	'SO4t@so4_c'	0.188644	0.999	2.91203e-08	0.000125121				64	431	0.575406	0.00186648	230916
	65	377	0.639257	0.00217034	173706						11	2	'ASN@pi_m'	0.001	0.651097	3.47317e-06	0.00647489							65	411	0.642336	0.00227004	181054						10	12	'GND1@6pgl_c'	0.836814	0.999	6.42349e-08	1.25139e-05				65	411	0.642336	0.00227004	181054
	66	351	0.740741	0.00196076	179012						11	4	'TPI@t3p_c'	0.001	0.476457	2.2227e-05	0.0202077							66	410	0.604878	0.00216669	189229						11	1	'XRI@nadh_c'	0.001	0.592786	5.24967e-05	0.0763437				66	409	0.564792	0.00208981	195711
	67	326	0.527607	0.00177118	184058						11	7	'ATPM@atp_c'	0.771855	0.999	9.66457e-08	2.8538e-05							67	409	0.564792	0.00208981	195711						11	2	'ASN@pi_m'	0.001	0.651097	3.47317e-06	0.00647489				67	393	0.521628	0.0022886	171721
	68	324	0.70679	0.0019693	164526						11	13	'XK@x5p_c'	0.001	0.74089	6.65649e-05	0.190142							68	398	0.623116	0.00196331	202719						11	4	'TPI@t3p_c'	0.001	0.476457	2.2227e-05	0.0202077				68	383	0.56658	0.00162118	236248
	69	317	0.504732	0.00158684	199769						11	17	'XK@xyll_c'	0.690283	0.999	1.00929e-07	4.52395e-05							69	394	0.576142	0.00119169	330624						11	7	'ATPM@atp_c'	0.771855	0.999	9.66457e-08	2.8538e-05				69	357	0.602241	0.00153627	232381
	70	306	0.630719	0.0019435	157448						11	34	'XK@atp_c'	0.001	0.889253	1.20242e-05	0.0964525							70	393	0.521628	0.0022886	171721						11	13	'XK@x5p_c'	0.001	0.74089	6.65649e-05	0.190142				70	355	0.538028	0.0012225	290389
	71	286	0.601399	0.00168758	169474						11	37	'TPI@dhap_c'	0.001	0.840981	0.000378919	2.00193							71	388	0.530928	0.00191728	202371						11	17	'XK@xyll_c'	0.690283	0.999	1.00929e-07	4.52395e-05				71	351	0.592593	0.00149936	234101
	72	268	0.604478	0.00117965	227185						12	1	'XRI@nadh_c'	0.592786	0.830101	1.56411e-05	5.24967e-05							72	383	0.56658	0.00162118	236248						11	34	'XK@atp_c'	0.001	0.889253	1.20242e-05	0.0964525				72	326	0.527607	0.00177118	184058
	73	254	0.614173	0.00115416	220073						12	2	'ASN@pi_m'	0.001	0.651097	3.47317e-06	0.00647489							73	357	0.602241	0.00153627	232381						11	37	'TPI@dhap_c'	0.001	0.840981	0.000378919	2.00193				73	325	0.535385	0.00150602	215800
	74	247	0.526316	0.00163045	151492						12	3	'XRI@nad_c'	0.918828	0.999	3.37437e-07	2.97806e-05							74	331	0.716012	0.00196009	168870						12	1	'XRI@nadh_c'	0.42057	0.733351	2.77866e-05	0.000105286				74	309	0.530744	0.00189757	162840
	75	240	0.591667	0.00161587	148527						12	4	'TPI@t3p_c'	0.417156	0.999	2.02482e-08	2.82622e-05							75	326	0.527607	0.00177118	184058						12	2	'ASN@pi_m'	0.909871	0.999	6.48786e-09	6.42028e-07				75	299	0.605351	0.00166928	179120
	76	221	0.533937	0.00105683	209116						12	12	'GND1@6pgl_c'	0.001	0.874191	9.23512e-06	0.0641065							76	273	0.641026	0.00135278	201806						12	3	'XRI@nad_c'	0.001	0.484059	0.000359302	0.336763				76	294	0.55102	0.00138574	212161
	77	220	0.554545	0.000893564	246205						13	1	'XRI@nadh_c'	0.001	0.592786	5.24967e-05	0.0763437							77	268	0.604478	0.00117965	227185						12	4	'TPI@t3p_c'	0.393372	0.999	2.02482e-08	3.11939e-05				77	277	0.563177	0.000968679	285956
	78	209	0.626794	0.0010147	205973						13	2	'ASN@pi_m'	0.001	0.651097	3.47317e-06	0.00647489							78	267	0.752809	0.00200335	133277						13	1	'XRI@nadh_c'	0.592786	0.830101	1.56411e-05	5.24967e-05				78	271	0.616236	0.000883886	306600
											13	3	'XRI@nad_c'	0.560608	0.999	3.37437e-07	0.000264211							79	247	0.526316	0.00163045	151492						13	2	'ASN@pi_m'	0.001	0.651097	3.47317e-06	0.00647489				79	261	0.517241	0.00109439	238489
											13	4	'TPI@t3p_c'	0.476457	0.999	2.02482e-08	2.2227e-05							81	221	0.533937	0.000877589	251826						13	3	'XRI@nad_c'	0.918828	0.999	3.37437e-07	2.97806e-05				80	237	0.607595	0.000946876	250297
											13	11	'SO4t@so4_c'	0.142198	0.999	2.91203e-08	0.000175491							80	221	0.701357	0.00105683	209116						13	4	'TPI@t3p_c'	0.417156	0.999	2.02482e-08	2.82622e-05				81	209	0.626794	0.0010147	205973
											13	19	'GPD1@dhap_c'	0.737269	0.999	2.00594e-06	0.000714119							82	220	0.554545	0.000893564	246205						13	12	'GND1@6pgl_c'	0.001	0.874191	9.23512e-06	0.0641065				82	208	0.528846	0.0011393	182568
											13	21	'XRI@xlt_c'	0.001	0.438477	0.000262645	0.204886							83	209	0.626794	0.0010147	205973						14	1	'XRI@nadh_c'	0.42057	0.733351	2.77866e-05	0.000105286
											13	25	'XDH@xlt_c'	0.001	0.720088	7.97231e-05	0.204886							84	206	0.669903	0.00149932	137396						14	2	'ASN@pi_m'	0.651097	0.909871	6.42028e-07	3.47317e-06
											14	1	'XRI@nadh_c'	0.41751	0.733351	2.77866e-05	0.000106617																	14	3	'XRI@nad_c'	0.001	0.484059	0.000359302	0.336763
											14	2	'ASN@pi_m'	0.651097	0.999	6.48786e-09	3.47317e-06																	14	4	'TPI@t3p_c'	0.393372	0.999	2.02482e-08	3.11939e-05
											14	3	'XRI@nad_c'	0.786732	0.999	3.37437e-07	9.13814e-05																	14	5	'NH4t@nh4_c'	0.523606	0.999	1.34458e-07	0.000122212
											14	4	'TPI@t3p_c'	0.442666	0.999	2.02482e-08	2.54678e-05																	14	11	'SO4t@so4_c'	0.105468	0.999	2.91203e-08	0.000246738
											14	20	'ASN@adp_m'	0.317775	0.999	2.62338e-06	0.00562644																	14	20	'ASN@adp_m'	0.310181	0.999	2.62338e-06	0.00582837
											14	51	'ASN@atp_m'	0.001	0.71885	6.20338e-06	0.0158451																	15	1	'XRI@nadh_c'	0.001	0.592786	5.24967e-05	0.0763437
											15	1	'XRI@nadh_c'	0.001	0.592786	5.24967e-05	0.0763437																	15	2	'ASN@pi_m'	0.001	0.651097	3.47317e-06	0.00647489
											15	2	'ASN@pi_m'	0.001	0.651097	3.47317e-06	0.00647489																	15	3	'XRI@nad_c'	0.560608	0.999	3.37437e-07	0.000264211
											15	4	'TPI@t3p_c'	0.001	0.476457	2.2227e-05	0.0202077																	15	4	'TPI@t3p_c'	0.476457	0.999	2.02482e-08	2.2227e-05
											15	7	'ATPM@atp_c'	0.771855	0.999	9.66457e-08	2.8538e-05																	15	11	'SO4t@so4_c'	0.142198	0.999	2.91203e-08	0.000175491
											15	13	'XK@x5p_c'	0.001	0.624355	0.000114514	0.190142																	15	19	'GPD1@dhap_c'	0.737269	0.999	2.00594e-06	0.000714119
											15	17	'XK@xyll_c'	0.001	0.690283	4.52395e-05	0.100727																	15	21	'XRI@xlt_c'	0.001	0.438477	0.000262645	0.204886
											15	34	'XK@atp_c'	0.001	0.704444	4.05081e-05	0.0964525																	15	25	'XDH@xlt_c'	0.001	0.720088	7.97231e-05	0.204886
											15	37	'TPI@dhap_c'	0.001	0.840981	0.000378919	2.00193																	16	1	'XRI@nadh_c'	0.42057	0.733351	2.77866e-05	0.000105286
											15	43	'XDH@xyll_c'	0.466939	0.999	1.00929e-07	0.000115106																	16	2	'ASN@pi_m'	0.651097	0.999	6.48786e-09	3.47317e-06
											16	1	'XRI@nadh_c'	0.001	0.266528	0.000210304	0.0763437																	16	3	'XRI@nad_c'	0.484059	0.999	3.37437e-07	0.000359302
											16	2	'ASN@pi_m'	0.651097	0.999	6.48786e-09	3.47317e-06																	16	4	'TPI@t3p_c'	0.393372	0.999	2.02482e-08	3.11939e-05
											16	4	'TPI@t3p_c'	0.001	0.392251	3.13408e-05	0.0202077																	16	14	'XK@adp_c'	0.001	0.807957	3.20564e-05	0.134732
											16	7	'ATPM@atp_c'	0.001	0.725661	3.65007e-05	0.0964525																	16	19	'GPD1@dhap_c'	0.736316	0.999	2.00594e-06	0.000717636
											16	51	'ASN@atp_m'	0.71885	0.939475	1.02183e-06	6.20338e-06																	17	1	'XRI@nadh_c'	0.733351	0.999	7.64966e-08	2.77866e-05
											17	1	'XRI@nadh_c'	0.267956	0.592786	5.24967e-05	0.000208776																	17	2	'ASN@pi_m'	0.651097	0.999	6.48786e-09	3.47317e-06
											17	2	'ASN@pi_m'	0.001	0.651097	3.47317e-06	0.00647489																	17	3	'XRI@nad_c'	0.001	0.783308	9.32544e-05	0.336763
											17	3	'XRI@nad_c'	0.001	0.560608	0.000264211	0.336763																	17	5	'NH4t@nh4_c'	0.247307	0.999	1.34458e-07	0.000408821
											17	4	'TPI@t3p_c'	0.476457	0.999	2.02482e-08	2.2227e-05																	17	8	'NDR@nadp_c'	0.001	0.712525	2.08484e-05	0.0516223
											17	12	'GND1@6pgl_c'	0.914245	0.999	6.42349e-08	6.01915e-06																	17	11	'SO4t@so4_c'	0.250499	0.999	2.91203e-08	8.70416e-05
											18	1	'XRI@nadh_c'	0.001	0.267956	0.000208776	0.0763437																	17	12	'GND1@6pgl_c'	0.001	0.912489	6.15416e-06	0.0641065
											18	2	'ASN@pi_m'	0.001	0.651097	3.47317e-06	0.00647489																	17	15	'ZWF@nadp_c'	0.646346	0.999	5.17257e-08	2.82738e-05
											18	3	'XRI@nad_c'	0.001	0.560608	0.000264211	0.336763																	17	20	'ASN@adp_m'	0.347503	0.999	2.62338e-06	0.00492092
											18	4	'TPI@t3p_c'	0.476457	0.999	2.02482e-08	2.2227e-05																	18	1	'XRI@nadh_c'	0.001	0.592786	5.24967e-05	0.0763437
											18	6	'XDH@nadh_c'	0.594661	0.999	7.64966e-08	5.20902e-05																	18	2	'ASN@pi_m'	0.001	0.651097	3.47317e-06	0.00647489
											18	16	'PGK@dpg_c'	0.753677	0.999	8.25637e-07	0.000269572																	18	4	'TPI@t3p_c'	0.001	0.476457	2.2227e-05	0.0202077
											19	1	'XRI@nadh_c'	0.001	0.349746	0.000142082	0.0763437																	18	7	'ATPM@atp_c'	0.771855	0.999	9.66457e-08	2.8538e-05
											19	2	'ASN@pi_m'	0.001	0.651097	3.47317e-06	0.00647489																	18	13	'XK@x5p_c'	0.001	0.624355	0.000114514	0.190142
											19	4	'TPI@t3p_c'	0.001	0.476457	2.2227e-05	0.0202077																	18	17	'XK@xyll_c'	0.001	0.690283	4.52395e-05	0.100727
											19	18	'PGI@f6p_c'	0.399088	0.999	2.4933e-08	3.75043e-05																	18	34	'XK@atp_c'	0.001	0.704444	4.05081e-05	0.0964525
											19	19	'GPD1@dhap_c'	0.001	0.767454	0.000607214	2.00193																	18	37	'TPI@dhap_c'	0.001	0.840981	0.000378919	2.00193
											19	36	'GLYCt@glyc_c'	0.001	0.891401	8.39135e-05	0.688087																	18	43	'XDH@xyll_c'	0.466939	0.999	1.00929e-07	0.000115106
											19	37	'TPI@dhap_c'	0.840981	0.999	2.00594e-06	0.000378919																	19	1	'XRI@nadh_c'	0.001	0.42057	0.000105286	0.0763437
											19	55	'ADH1@nad_c'	0.001	0.803527	8.24254e-05	0.336763																	19	2	'ASN@pi_m'	0.651097	0.999	6.48786e-09	3.47317e-06
											19	57	'XRII@nadph_c'	0.001	0.753045	2.49056e-05	0.0758689																	19	4	'TPI@t3p_c'	0.393372	0.999	2.02482e-08	3.11939e-05
											20	1	'XRI@nadh_c'	0.733351	0.999	7.64966e-08	2.77866e-05																	19	5	'NH4t@nh4_c'	0.199694	0.999	1.34458e-07	0.000538326
											20	2	'ASN@pi_m'	0.651097	0.999	6.48786e-09	3.47317e-06																	19	38	'GPD2@g3p_c'	0.901938	0.999	1.64005e-08	1.78135e-06
											20	3	'XRI@nad_c'	0.001	0.783308	9.32544e-05	0.336763																	20	1	'XRI@nadh_c'	0.001	0.476415	8.39864e-05	0.0763437
											20	12	'GND1@6pgl_c'	0.912489	0.999	6.42349e-08	6.15416e-06																	20	2	'ASN@pi_m'	0.779103	0.999	6.48786e-09	1.83765e-06
											21	1	'XRI@nadh_c'	0.267956	0.592786	5.24967e-05	0.000208776																	20	4	'TPI@t3p_c'	0.001	0.393372	3.11939e-05	0.0202077
											21	2	'ASN@pi_m'	0.001	0.651097	3.47317e-06	0.00647489																	20	5	'NH4t@nh4_c'	0.117273	0.999	1.34458e-07	0.00101107
											21	3	'XRI@nad_c'	0.001	0.560608	0.000264211	0.336763																	20	6	'XDH@nadh_c'	0.613091	0.999	7.64966e-08	4.82271e-05
											21	4	'TPI@t3p_c'	0.476457	0.999	2.02482e-08	2.2227e-05																	20	11	'SO4t@so4_c'	0.188644	0.999	2.91203e-08	0.000125121
											21	10	'ADK@adp_c'	0.001	0.614881	8.44711e-05	0.134732																	20	12	'GND1@6pgl_c'	0.001	0.836814	1.25139e-05	0.0641065
											21	12	'GND1@6pgl_c'	0.001	0.914245	6.01915e-06	0.0641065																	20	13	'XK@x5p_c'	0.199	0.999	1.90523e-07	0.000766113
											21	16	'PGK@dpg_c'	0.785127	0.999	8.25637e-07	0.000225733																	20	25	'XDH@xlt_c'	0.001	0.792471	5.37085e-05	0.204886
											21	56	'PGK@adp_c'	0.001	0.857652	2.23843e-05	0.134732																	21	1	'XRI@nadh_c'	0.267956	0.592786	5.24967e-05	0.000208776
											22	1	'XRI@nadh_c'	0.733351	0.946905	4.28502e-06	2.77866e-05																	21	2	'ASN@pi_m'	0.001	0.651097	3.47317e-06	0.00647489
											22	2	'ASN@pi_m'	0.651097	0.999	6.48786e-09	3.47317e-06																	21	3	'XRI@nad_c'	0.001	0.560608	0.000264211	0.336763
											22	3	'XRI@nad_c'	0.783308	0.944761	1.97098e-05	9.32544e-05																	21	4	'TPI@t3p_c'	0.476457	0.999	2.02482e-08	2.2227e-05
											22	4	'TPI@t3p_c'	0.412258	0.999	2.02482e-08	2.88382e-05																	21	12	'GND1@6pgl_c'	0.914245	0.999	6.42349e-08	6.01915e-06
											22	51	'ASN@atp_m'	0.001	0.870466	2.36026e-06	0.0158451																	22	1	'XRI@nadh_c'	0.001	0.267956	0.000208776	0.0763437
											23	1	'XRI@nadh_c'	0.001	0.592786	5.24967e-05	0.0763437																	22	2	'ASN@pi_m'	0.001	0.651097	3.47317e-06	0.00647489
											23	2	'ASN@pi_m'	0.001	0.651097	3.47317e-06	0.00647489																	22	3	'XRI@nad_c'	0.001	0.560608	0.000264211	0.336763
											23	4	'TPI@t3p_c'	0.001	0.476457	2.2227e-05	0.0202077																	22	4	'TPI@t3p_c'	0.476457	0.999	2.02482e-08	2.2227e-05
											23	5	'NH4t@nh4_c'	0.31849	0.999	1.34458e-07	0.000287428																	22	6	'XDH@nadh_c'	0.594661	0.999	7.64966e-08	5.20902e-05
											23	7	'ATPM@atp_c'	0.001	0.771855	2.8538e-05	0.0964525																	22	16	'PGK@dpg_c'	0.753677	0.999	8.25637e-07	0.000269572
											23	8	'NDR@nadp_c'	0.001	0.757167	1.65725e-05	0.0516223																	23	1	'XRI@nadh_c'	0.733351	0.999	7.64966e-08	2.77866e-05
											23	9	'ZWF@6pgl_c'	0.504258	0.999	6.42349e-08	6.30869e-05																	23	2	'ASN@pi_m'	0.651097	0.999	6.48786e-09	3.47317e-06
											23	11	'SO4t@so4_c'	0.309728	0.999	2.91203e-08	6.4834e-05																	23	3	'XRI@nad_c'	0.001	0.783308	9.32544e-05	0.336763
											23	12	'GND1@6pgl_c'	0.001	0.952347	3.21094e-06	0.0641065																	23	12	'GND1@6pgl_c'	0.912489	0.999	6.42349e-08	6.15416e-06
											23	14	'XK@adp_c'	0.001	0.59415	9.21241e-05	0.134732																	24	1	'XRI@nadh_c'	0.001	0.349746	0.000142082	0.0763437
											23	23	'LSC@suc_m'	0.001	0.656116	8.88073e-05	0.169271																	24	2	'ASN@pi_m'	0.001	0.651097	3.47317e-06	0.00647489
											23	34	'XK@atp_c'	0.001	0.798376	2.43827e-05	0.0964525																	24	4	'TPI@t3p_c'	0.001	0.476457	2.2227e-05	0.0202077
											23	37	'TPI@dhap_c'	0.001	0.840981	0.000378919	2.00193																	24	18	'PGI@f6p_c'	0.001	0.399088	3.75043e-05	0.0248831
											23	57	'XRII@nadph_c'	0.001	0.704535	3.18495e-05	0.0758689																	24	19	'GPD1@dhap_c'	0.001	0.767454	0.000607214	2.00193
											24	1	'XRI@nadh_c'	0.001	0.592786	5.24967e-05	0.0763437																	24	36	'GLYCt@glyc_c'	0.001	0.891401	8.39135e-05	0.688087
											24	2	'ASN@pi_m'	0.001	0.651097	3.47317e-06	0.00647489																	24	37	'TPI@dhap_c'	0.840981	0.999	2.00594e-06	0.000378919
											24	4	'TPI@t3p_c'	0.001	0.476457	2.2227e-05	0.0202077																	25	1	'XRI@nadh_c'	0.592786	0.830101	1.56411e-05	5.24967e-05
											24	5	'NH4t@nh4_c'	0.31849	0.999	1.34458e-07	0.000287428																	25	2	'ASN@pi_m'	0.001	0.651097	3.47317e-06	0.00647489
											24	7	'ATPM@atp_c'	0.001	0.771855	2.8538e-05	0.0964525																	25	3	'XRI@nad_c'	0.764895	0.918828	2.97806e-05	0.000103614
											24	9	'ZWF@6pgl_c'	0.001	0.504258	6.30869e-05	0.0641065																	25	4	'TPI@t3p_c'	0.417156	0.999	2.02482e-08	2.82622e-05
											24	11	'SO4t@so4_c'	0.309728	0.999	2.91203e-08	6.4834e-05																	25	10	'ADK@adp_c'	0.001	0.667548	6.71663e-05	0.134732
											24	12	'GND1@6pgl_c'	0.001	0.952347	3.21094e-06	0.0641065																	25	12	'GND1@6pgl_c'	0.001	0.874191	9.23512e-06	0.0641065
											24	14	'XK@adp_c'	0.001	0.59415	9.21241e-05	0.134732																	25	14	'XK@adp_c'	0.001	0.727673	5.0473e-05	0.134732
											24	15	'ZWF@nadp_c'	0.742336	0.999	5.17257e-08	1.7936e-05																	26	1	'XRI@nadh_c'	0.001	0.733351	2.77866e-05	0.0763437
											24	37	'TPI@dhap_c'	0.001	0.840981	0.000378919	2.00193																	26	2	'ASN@pi_m'	0.651097	0.779103	1.83765e-06	3.47317e-06
											25	1	'XRI@nadh_c'	0.41751	0.733351	2.77866e-05	0.000106617																	26	4	'TPI@t3p_c'	0.001	0.393372	3.11939e-05	0.0202077
											25	2	'ASN@pi_m'	0.651097	0.780299	1.8249e-06	3.47317e-06																	26	5	'NH4t@nh4_c'	0.117273	0.999	1.34458e-07	0.00101107
											25	3	'XRI@nad_c'	0.001	0.786732	9.13814e-05	0.336763																	26	11	'SO4t@so4_c'	0.15437	0.999	2.91203e-08	0.00015936
											25	4	'TPI@t3p_c'	0.442666	0.999	2.02482e-08	2.54678e-05																	26	20	'ASN@adp_m'	0.001	0.335965	0.00517993	2.61813
											25	20	'ASN@adp_m'	0.317775	0.999	2.62338e-06	0.00562644																	26	33	'LSC@succoa_m'	0.001	0.817068	0.00015801	0.705045
											25	51	'ASN@atp_m'	0.001	0.381566	2.5707e-05	0.0158451																	27	1	'XRI@nadh_c'	0.001	0.592786	5.24967e-05	0.0763437
											26	1	'XRI@nadh_c'	0.349746	0.592786	5.24967e-05	0.000142082																	27	2	'ASN@pi_m'	0.001	0.651097	3.47317e-06	0.00647489
											26	2	'ASN@pi_m'	0.001	0.651097	3.47317e-06	0.00647489																	27	4	'TPI@t3p_c'	0.001	0.476457	2.2227e-05	0.0202077
											26	3	'XRI@nad_c'	0.533248	0.999	3.37437e-07	0.000295063																	27	5	'NH4t@nh4_c'	0.31849	0.999	1.34458e-07	0.000287428
											26	4	'TPI@t3p_c'	0.001	0.476457	2.2227e-05	0.0202077																	27	7	'ATPM@atp_c'	0.001	0.771855	2.8538e-05	0.0964525
											26	9	'ZWF@6pgl_c'	0.331091	0.999	6.42349e-08	0.000129645																	27	9	'ZWF@6pgl_c'	0.001	0.504258	6.30869e-05	0.0641065
											26	37	'TPI@dhap_c'	0.840981	0.999	2.00594e-06	0.000378919																	27	11	'SO4t@so4_c'	0.309728	0.999	2.91203e-08	6.4834e-05
											27	1	'XRI@nadh_c'	0.733351	0.999	7.64966e-08	2.77866e-05																	27	12	'GND1@6pgl_c'	0.001	0.952347	3.21094e-06	0.0641065
											27	2	'ASN@pi_m'	0.651097	0.999	6.48786e-09	3.47317e-06																	27	14	'XK@adp_c'	0.001	0.59415	9.21241e-05	0.134732
											27	3	'XRI@nad_c'	0.001	0.783308	9.32544e-05	0.336763																	27	15	'ZWF@nadp_c'	0.742336	0.999	5.17257e-08	1.7936e-05
											27	12	'GND1@6pgl_c'	0.001	0.912489	6.15416e-06	0.0641065																	27	37	'TPI@dhap_c'	0.001	0.840981	0.000378919	2.00193
											27	20	'ASN@adp_m'	0.001	0.23303	0.00862566	2.61813																	28	1	'XRI@nadh_c'	0.001	0.733351	2.77866e-05	0.0763437
											27	51	'ASN@atp_m'	0.001	0.800042	3.9642e-06	0.0158451																	28	2	'ASN@pi_m'	0.651097	0.779103	1.83765e-06	3.47317e-06
											28	1	'XRI@nadh_c'	0.001	0.414966	0.00010774	0.0763437																	28	4	'TPI@t3p_c'	0.001	0.261005	5.72722e-05	0.0202077
											28	2	'ASN@pi_m'	0.651097	0.945368	3.74551e-07	3.47317e-06																	28	5	'NH4t@nh4_c'	0.117273	0.999	1.34458e-07	0.00101107
											28	3	'XRI@nad_c'	0.001	0.506181	0.000328867	0.336763																	28	20	'ASN@adp_m'	0.335965	0.999	2.62338e-06	0.00517993
											28	4	'TPI@t3p_c'	0.392251	0.999	2.02482e-08	3.13408e-05																	28	26	'GPD2@pi_c'	0.327137	0.999	4.69854e-06	0.00965439
											28	9	'ZWF@6pgl_c'	0.001	0.603054	4.22388e-05	0.0641065																	28	37	'TPI@dhap_c'	0.001	0.784189	0.000551489	2.00193
											28	17	'XK@xyll_c'	0.213466	0.999	1.00929e-07	0.000371507																	28	42	'NDH@q_m'	0.001	0.554157	3.52626e-06	0.00437855
											28	20	'ASN@adp_m'	0.186459	0.999	2.62338e-06	0.0114346																	29	1	'XRI@nadh_c'	0.349746	0.592786	5.24967e-05	0.000142082
											28	51	'ASN@atp_m'	0.71885	0.999	1.58768e-08	6.20338e-06																	29	2	'ASN@pi_m'	0.001	0.651097	3.47317e-06	0.00647489
											29	1	'XRI@nadh_c'	0.001	0.267956	0.000208776	0.0763437																	29	3	'XRI@nad_c'	0.533248	0.999	3.37437e-07	0.000295063
											29	2	'ASN@pi_m'	0.001	0.43912	8.27854e-06	0.00647489																	29	4	'TPI@t3p_c'	0.001	0.476457	2.2227e-05	0.0202077
											29	3	'XRI@nad_c'	0.001	0.560608	0.000264211	0.336763																	29	9	'ZWF@6pgl_c'	0.331091	0.999	6.42349e-08	0.000129645
											29	4	'TPI@t3p_c'	0.476457	0.999	2.02482e-08	2.2227e-05																	29	37	'TPI@dhap_c'	0.840981	0.999	2.00594e-06	0.000378919
											29	6	'XDH@nadh_c'	0.001	0.594661	5.20902e-05	0.0763437																	30	1	'XRI@nadh_c'	0.001	0.267956	0.000208776	0.0763437
											29	10	'ADK@adp_c'	0.575162	0.999	1.35002e-07	9.96177e-05																	30	2	'ASN@pi_m'	0.001	0.43912	8.27854e-06	0.00647489
											29	27	'ADH1@nadh_c'	0.489402	0.999	7.64966e-08	7.97299e-05																	30	3	'XRI@nad_c'	0.001	0.560608	0.000264211	0.336763
											29	38	'GPD2@g3p_c'	0.001	0.700823	6.99427e-06	0.0163678																	30	4	'TPI@t3p_c'	0.476457	0.999	2.02482e-08	2.2227e-05
											30	1	'XRI@nadh_c'	0.592786	0.999	7.64966e-08	5.24967e-05																	30	6	'XDH@nadh_c'	0.001	0.594661	5.20902e-05	0.0763437
											30	2	'ASN@pi_m'	0.001	0.651097	3.47317e-06	0.00647489																	30	10	'ADK@adp_c'	0.575162	0.999	1.35002e-07	9.96177e-05
											30	3	'XRI@nad_c'	0.001	0.764895	0.000103614	0.336763																	30	27	'ADH1@nadh_c'	0.489402	0.999	7.64966e-08	7.97299e-05
											30	9	'ZWF@6pgl_c'	0.573039	0.999	6.42349e-08	4.78124e-05																	30	38	'GPD2@g3p_c'	0.001	0.700823	6.99427e-06	0.0163678
											30	12	'GND1@6pgl_c'	0.957905	0.999	6.42349e-08	2.81994e-06																	31	1	'XRI@nadh_c'	0.592786	0.999	7.64966e-08	5.24967e-05
											31	1	'XRI@nadh_c'	0.592786	0.830101	1.56411e-05	5.24967e-05																	31	2	'ASN@pi_m'	0.001	0.651097	3.47317e-06	0.00647489
											31	2	'ASN@pi_m'	0.001	0.651097	3.47317e-06	0.00647489																	31	3	'XRI@nad_c'	0.001	0.764895	0.000103614	0.336763
											31	3	'XRI@nad_c'	0.764895	0.918828	2.97806e-05	0.000103614																	31	5	'NH4t@nh4_c'	0.146586	0.999	1.34458e-07	0.000782025
											31	4	'TPI@t3p_c'	0.417156	0.999	2.02482e-08	2.82622e-05																	31	8	'NDR@nadp_c'	0.001	0.630412	3.02946e-05	0.0516223
											31	10	'ADK@adp_c'	0.001	0.667548	6.71663e-05	0.134732																	31	10	'ADK@adp_c'	0.001	0.560787	0.000105629	0.134732
											31	12	'GND1@6pgl_c'	0.001	0.874191	9.23512e-06	0.0641065																	31	11	'SO4t@so4_c'	0.224583	0.999	2.91203e-08	0.000100443
											31	14	'XK@adp_c'	0.001	0.727673	5.0473e-05	0.134732																	31	12	'GND1@6pgl_c'	0.001	0.957905	2.81994e-06	0.0641065
											31	76	'LSC@adp_m'	0.221271	0.999	2.62338e-06	0.00922333																	31	15	'ZWF@nadp_c'	0.728322	0.999	5.17257e-08	1.92754e-05
											32	1	'XRI@nadh_c'	0.001	0.349746	0.000142082	0.0763437																	31	28	'TKL2@e4p_c'	0.001	0.811023	3.89534e-05	0.167008
											32	2	'ASN@pi_m'	0.001	0.651097	3.47317e-06	0.00647489																	31	40	'ZWF@nadph_c'	0.001	0.498259	7.64755e-05	0.0758689
											32	4	'TPI@t3p_c'	0.001	0.476457	2.2227e-05	0.0202077																	32	1	'XRI@nadh_c'	0.001	0.733351	2.77866e-05	0.0763437
											32	18	'PGI@f6p_c'	0.001	0.399088	3.75043e-05	0.0248831																	32	2	'ASN@pi_m'	0.651097	0.779103	1.83765e-06	3.47317e-06
											32	19	'GPD1@dhap_c'	0.001	0.767454	0.000607214	2.00193																	32	4	'TPI@t3p_c'	0.261005	0.393372	3.11939e-05	5.72722e-05
											32	36	'GLYCt@glyc_c'	0.001	0.891401	8.39135e-05	0.688087																	32	5	'NH4t@nh4_c'	0.117273	0.999	1.34458e-07	0.00101107
											32	37	'TPI@dhap_c'	0.840981	0.999	2.00594e-06	0.000378919																	32	20	'ASN@adp_m'	0.335965	0.999	2.62338e-06	0.00517993
											32	57	'XRII@nadph_c'	0.001	0.753045	2.49056e-05	0.0758689																	32	26	'GPD2@pi_c'	0.327137	0.999	4.69854e-06	0.00965439
											33	1	'XRI@nadh_c'	0.001	0.414966	0.00010774	0.0763437																	32	37	'TPI@dhap_c'	0.001	0.784189	0.000551489	2.00193
											33	2	'ASN@pi_m'	0.651097	0.945368	3.74551e-07	3.47317e-06																	33	1	'XRI@nadh_c'	0.592786	0.999	7.64966e-08	5.24967e-05
											33	3	'XRI@nad_c'	0.001	0.506181	0.000328867	0.336763																	33	2	'ASN@pi_m'	0.001	0.651097	3.47317e-06	0.00647489
											33	4	'TPI@t3p_c'	0.392251	0.999	2.02482e-08	3.13408e-05																	33	3	'XRI@nad_c'	0.001	0.764895	0.000103614	0.336763
											33	9	'ZWF@6pgl_c'	0.603054	0.999	6.42349e-08	4.22388e-05																	33	9	'ZWF@6pgl_c'	0.573039	0.999	6.42349e-08	4.78124e-05
											33	20	'ASN@adp_m'	0.186459	0.999	2.62338e-06	0.0114346																	33	12	'GND1@6pgl_c'	0.957905	0.999	6.42349e-08	2.81994e-06
											33	51	'ASN@atp_m'	0.71885	0.999	1.58768e-08	6.20338e-06																	34	1	'XRI@nadh_c'	0.733351	0.844331	1.40896e-05	2.77866e-05
											34	1	'XRI@nadh_c'	0.267956	0.592786	5.24967e-05	0.000208776																	34	2	'ASN@pi_m'	0.651097	0.999	6.48786e-09	3.47317e-06
											34	2	'ASN@pi_m'	0.001	0.651097	3.47317e-06	0.00647489																	34	3	'XRI@nad_c'	0.001	0.783308	9.32544e-05	0.336763
											34	3	'XRI@nad_c'	0.178877	0.560608	0.000264211	0.00154744																	34	12	'GND1@6pgl_c'	0.001	0.912489	6.15416e-06	0.0641065
											34	4	'TPI@t3p_c'	0.476457	0.999	2.02482e-08	2.2227e-05																	34	20	'ASN@adp_m'	0.001	0.347503	0.00492092	2.61813
											34	5	'NH4t@nh4_c'	0.117017	0.999	1.34458e-07	0.00101358																	34	23	'LSC@suc_m'	0.001	0.695987	7.40132e-05	0.169271
											34	10	'ADK@adp_c'	0.001	0.614881	8.44711e-05	0.134732																	35	1	'XRI@nadh_c'	0.001	0.733351	2.77866e-05	0.0763437
											34	12	'GND1@6pgl_c'	0.001	0.914245	6.01915e-06	0.0641065																	35	2	'ASN@pi_m'	0.651097	0.779103	1.83765e-06	3.47317e-06
											34	16	'PGK@dpg_c'	0.001	0.785127	0.000225733	0.823987																	35	4	'TPI@t3p_c'	0.001	0.393372	3.11939e-05	0.0202077
											34	17	'XK@xyll_c'	0.315256	0.999	1.00929e-07	0.000219																	35	5	'NH4t@nh4_c'	0.117273	0.999	1.34458e-07	0.00101107
											34	18	'PGI@f6p_c'	0.001	0.506577	2.42613e-05	0.0248831																	35	20	'ASN@adp_m'	0.335965	0.999	2.62338e-06	0.00517993
											34	19	'GPD1@dhap_c'	0.001	0.812706	0.000461822	2.00193																	35	26	'GPD2@pi_c'	0.327137	0.999	4.69854e-06	0.00965439
											35	1	'XRI@nadh_c'	0.733351	0.999	7.64966e-08	2.77866e-05																	35	37	'TPI@dhap_c'	0.784189	0.999	2.00594e-06	0.000551489
											35	2	'ASN@pi_m'	0.651097	0.999	6.48786e-09	3.47317e-06																	36	1	'XRI@nadh_c'	0.733351	0.946905	4.28502e-06	2.77866e-05
											35	3	'XRI@nad_c'	0.001	0.783308	9.32544e-05	0.336763																	36	2	'ASN@pi_m'	0.651097	0.999	6.48786e-09	3.47317e-06
											35	5	'NH4t@nh4_c'	0.247307	0.999	1.34458e-07	0.000408821																	36	3	'XRI@nad_c'	0.783308	0.999	3.37437e-07	9.32544e-05
											35	8	'NDR@nadp_c'	0.001	0.712525	2.08484e-05	0.0516223																	36	4	'TPI@t3p_c'	0.001	0.412258	2.88382e-05	0.0202077
											35	11	'SO4t@so4_c'	0.250499	0.999	2.91203e-08	8.70416e-05																	36	18	'PGI@f6p_c'	0.001	0.667723	1.23949e-05	0.0248831
											35	12	'GND1@6pgl_c'	0.001	0.912489	6.15416e-06	0.0641065																	37	1	'XRI@nadh_c'	0.001	0.476415	8.39864e-05	0.0763437
											35	15	'ZWF@nadp_c'	0.646346	0.999	5.17257e-08	2.82738e-05																	37	2	'ASN@pi_m'	0.779103	0.999	6.48786e-09	1.83765e-06
											35	20	'ASN@adp_m'	0.347503	0.999	2.62338e-06	0.00492092																	37	4	'TPI@t3p_c'	0.001	0.393372	3.11939e-05	0.0202077
											35	51	'ASN@atp_m'	0.001	0.618023	9.80303e-06	0.0158451																	37	5	'NH4t@nh4_c'	0.117273	0.999	1.34458e-07	0.00101107
											36	1	'XRI@nadh_c'	0.001	0.592786	5.24967e-05	0.0763437																	37	11	'SO4t@so4_c'	0.188644	0.999	2.91203e-08	0.000125121
											36	2	'ASN@pi_m'	0.001	0.651097	3.47317e-06	0.00647489																	37	12	'GND1@6pgl_c'	0.001	0.836814	1.25139e-05	0.0641065
											36	4	'TPI@t3p_c'	0.001	0.476457	2.2227e-05	0.0202077																	37	13	'XK@x5p_c'	0.001	0.199	0.000766113	0.190142
											36	7	'ATPM@atp_c'	0.001	0.771855	2.8538e-05	0.0964525																	38	1	'XRI@nadh_c'	0.42057	0.733351	2.77866e-05	0.000105286
											36	9	'ZWF@6pgl_c'	0.504313	0.999	6.42349e-08	6.3073e-05																	38	2	'ASN@pi_m'	0.651097	0.909871	6.42028e-07	3.47317e-06
											36	12	'GND1@6pgl_c'	0.952347	0.999	6.42349e-08	3.21094e-06																	38	3	'XRI@nad_c'	0.001	0.484059	0.000359302	0.336763
											36	37	'TPI@dhap_c'	0.001	0.840981	0.000378919	2.00193																	38	4	'TPI@t3p_c'	0.393372	0.999	2.02482e-08	3.11939e-05
											37	1	'XRI@nadh_c'	0.001	0.267956	0.000208776	0.0763437																	38	20	'ASN@adp_m'	0.001	0.310181	0.00582837	2.61813
											37	2	'ASN@pi_m'	0.001	0.651097	3.47317e-06	0.00647489																	39	1	'XRI@nadh_c'	0.267956	0.592786	5.24967e-05	0.000208776
											37	3	'XRI@nad_c'	0.001	0.560608	0.000264211	0.336763																	39	2	'ASN@pi_m'	0.001	0.651097	3.47317e-06	0.00647489
											37	4	'TPI@t3p_c'	0.476457	0.999	2.02482e-08	2.2227e-05																	39	3	'XRI@nad_c'	0.178877	0.560608	0.000264211	0.00154744
											37	6	'XDH@nadh_c'	0.594661	0.999	7.64966e-08	5.20902e-05																	39	4	'TPI@t3p_c'	0.476457	0.999	2.02482e-08	2.2227e-05
											37	12	'GND1@6pgl_c'	0.001	0.816225	1.44482e-05	0.0641065																	39	5	'NH4t@nh4_c'	0.117017	0.999	1.34458e-07	0.00101358
											37	16	'PGK@dpg_c'	0.001	0.753677	0.000269572	0.823987																	39	10	'ADK@adp_c'	0.001	0.614881	8.44711e-05	0.134732
											37	25	'XDH@xlt_c'	0.001	0.760843	6.44667e-05	0.204886																	39	12	'GND1@6pgl_c'	0.001	0.914245	6.01915e-06	0.0641065
											37	43	'XDH@xyll_c'	0.656795	0.999	1.00929e-07	5.2687e-05																	39	16	'PGK@dpg_c'	0.001	0.785127	0.000225733	0.823987
											38	1	'XRI@nadh_c'	0.592786	0.830101	1.56411e-05	5.24967e-05																	39	17	'XK@xyll_c'	0.315256	0.999	1.00929e-07	0.000219
											38	2	'ASN@pi_m'	0.001	0.651097	3.47317e-06	0.00647489																	39	18	'PGI@f6p_c'	0.001	0.506577	2.42613e-05	0.0248831
											38	3	'XRI@nad_c'	0.878872	0.999	3.37437e-07	4.64596e-05																	39	19	'GPD1@dhap_c'	0.001	0.812706	0.000461822	2.00193
											38	4	'TPI@t3p_c'	0.001	0.417156	2.82622e-05	0.0202077																	40	1	'XRI@nadh_c'	0.476415	0.733351	2.77866e-05	8.39864e-05
											38	8	'NDR@nadp_c'	0.001	0.840485	9.80719e-06	0.0516223																	40	2	'ASN@pi_m'	0.779103	0.999	6.48786e-09	1.83765e-06
											38	20	'ASN@adp_m'	0.001	0.460046	0.00307597	2.61813																	40	3	'XRI@nad_c'	0.669049	0.999	3.37437e-07	0.000166749
											39	1	'XRI@nadh_c'	0.001	0.592786	5.24967e-05	0.0763437																	40	4	'TPI@t3p_c'	0.001	0.393372	3.11939e-05	0.0202077
											39	2	'ASN@pi_m'	0.001	0.651097	3.47317e-06	0.00647489																	40	5	'NH4t@nh4_c'	0.117273	0.999	1.34458e-07	0.00101107
											39	3	'XRI@nad_c'	0.560608	0.999	3.37437e-07	0.000264211																	40	11	'SO4t@so4_c'	0.188644	0.999	2.91203e-08	0.000125121
											39	4	'TPI@t3p_c'	0.476457	0.999	2.02482e-08	2.2227e-05																	40	12	'GND1@6pgl_c'	0.001	0.836814	1.25139e-05	0.0641065
											39	11	'SO4t@so4_c'	0.142198	0.999	2.91203e-08	0.000175491																	41	1	'XRI@nadh_c'	0.001	0.592786	5.24967e-05	0.0763437
											39	13	'XK@x5p_c'	0.001	0.294928	0.00045502	0.190142																	41	2	'ASN@pi_m'	0.001	0.651097	3.47317e-06	0.00647489
											39	19	'GPD1@dhap_c'	0.737269	0.999	2.00594e-06	0.000714119																	41	4	'TPI@t3p_c'	0.001	0.476457	2.2227e-05	0.0202077
											39	21	'XRI@xlt_c'	0.438477	0.999	2.05297e-07	0.000262645																	41	7	'ATPM@atp_c'	0.001	0.771855	2.8538e-05	0.0964525
											40	1	'XRI@nadh_c'	0.830101	0.954444	3.6476e-06	1.56411e-05																	41	9	'ZWF@6pgl_c'	0.504313	0.999	6.42349e-08	6.3073e-05
											40	2	'ASN@pi_m'	0.001	0.651097	3.47317e-06	0.00647489																	41	12	'GND1@6pgl_c'	0.952347	0.999	6.42349e-08	3.21094e-06
											40	3	'XRI@nad_c'	0.764895	0.945384	1.94748e-05	0.000103614																	41	37	'TPI@dhap_c'	0.001	0.840981	0.000378919	2.00193
											40	4	'TPI@t3p_c'	0.535124	0.999	2.02482e-08	1.75725e-05																	42	1	'XRI@nadh_c'	0.001	0.267956	0.000208776	0.0763437
											40	13	'XK@x5p_c'	0.001	0.67216	9.28329e-05	0.190142																	42	2	'ASN@pi_m'	0.001	0.651097	3.47317e-06	0.00647489
											40	14	'XK@adp_c'	0.001	0.75468	4.38404e-05	0.134732																	42	3	'XRI@nad_c'	0.001	0.560608	0.000264211	0.336763
											41	1	'XRI@nadh_c'	0.001	0.349746	0.000142082	0.0763437																	42	4	'TPI@t3p_c'	0.476457	0.999	2.02482e-08	2.2227e-05
											41	2	'ASN@pi_m'	0.001	0.651097	3.47317e-06	0.00647489																	42	6	'XDH@nadh_c'	0.594661	0.999	7.64966e-08	5.20902e-05
											41	4	'TPI@t3p_c'	0.001	0.476457	2.2227e-05	0.0202077																	42	12	'GND1@6pgl_c'	0.001	0.816225	1.44482e-05	0.0641065
											41	19	'GPD1@dhap_c'	0.001	0.767454	0.000607214	2.00193																	42	16	'PGK@dpg_c'	0.001	0.753677	0.000269572	0.823987
											41	36	'GLYCt@glyc_c'	0.001	0.891401	8.39135e-05	0.688087																	42	25	'XDH@xlt_c'	0.001	0.760843	6.44667e-05	0.204886
											41	37	'TPI@dhap_c'	0.840981	0.999	2.00594e-06	0.000378919																	42	43	'XDH@xyll_c'	0.656795	0.999	1.00929e-07	5.2687e-05
											41	57	'XRII@nadph_c'	0.753045	0.999	7.60209e-08	2.49056e-05																	43	1	'XRI@nadh_c'	0.267956	0.592786	5.24967e-05	0.000208776
											42	1	'XRI@nadh_c'	0.001	0.267956	0.000208776	0.0763437																	43	2	'ASN@pi_m'	0.001	0.651097	3.47317e-06	0.00647489
											42	2	'ASN@pi_m'	0.001	0.651097	3.47317e-06	0.00647489																	43	3	'XRI@nad_c'	0.001	0.560608	0.000264211	0.336763
											42	3	'XRI@nad_c'	0.001	0.560608	0.000264211	0.336763																	43	4	'TPI@t3p_c'	0.476457	0.999	2.02482e-08	2.2227e-05
											42	4	'TPI@t3p_c'	0.476457	0.999	2.02482e-08	2.2227e-05																	43	5	'NH4t@nh4_c'	0.117017	0.999	1.34458e-07	0.00101358
											42	6	'XDH@nadh_c'	0.594661	0.999	7.64966e-08	5.20902e-05																	43	9	'ZWF@6pgl_c'	0.379751	0.999	6.42349e-08	0.00010481
											42	12	'GND1@6pgl_c'	0.816225	0.999	6.42349e-08	1.44482e-05																	43	10	'ADK@adp_c'	0.001	0.614881	8.44711e-05	0.134732
											42	16	'PGK@dpg_c'	0.001	0.753677	0.000269572	0.823987																	43	11	'SO4t@so4_c'	0.288181	0.999	2.91203e-08	7.18564e-05
											43	1	'XRI@nadh_c'	0.001	0.592786	5.24967e-05	0.0763437																	43	12	'GND1@6pgl_c'	0.001	0.914245	6.01915e-06	0.0641065
											43	2	'ASN@pi_m'	0.001	0.651097	3.47317e-06	0.00647489																	43	16	'PGK@dpg_c'	0.001	0.785127	0.000225733	0.823987
											43	4	'TPI@t3p_c'	0.001	0.476457	2.2227e-05	0.0202077																	43	18	'PGI@f6p_c'	0.506577	0.999	2.4933e-08	2.42613e-05
											43	5	'NH4t@nh4_c'	0.31849	0.999	1.34458e-07	0.000287428																	43	25	'XDH@xlt_c'	0.001	0.751165	6.79397e-05	0.204886
											43	7	'ATPM@atp_c'	0.001	0.771855	2.8538e-05	0.0964525																	44	1	'XRI@nadh_c'	0.592786	0.830101	1.56411e-05	5.24967e-05
											43	8	'NDR@nadp_c'	0.001	0.757167	1.65725e-05	0.0516223																	44	2	'ASN@pi_m'	0.001	0.651097	3.47317e-06	0.00647489
											43	9	'ZWF@6pgl_c'	0.504258	0.999	6.42349e-08	6.30869e-05																	44	3	'XRI@nad_c'	0.878872	0.999	3.37437e-07	4.64596e-05
											43	11	'SO4t@so4_c'	0.309728	0.999	2.91203e-08	6.4834e-05																	44	4	'TPI@t3p_c'	0.001	0.417156	2.82622e-05	0.0202077
											43	12	'GND1@6pgl_c'	0.001	0.952347	3.21094e-06	0.0641065																	44	8	'NDR@nadp_c'	0.001	0.840485	9.80719e-06	0.0516223
											43	14	'XK@adp_c'	0.001	0.59415	9.21241e-05	0.134732																	44	20	'ASN@adp_m'	0.001	0.460046	0.00307597	2.61813
											43	23	'LSC@suc_m'	0.656116	0.999	1.6961e-07	8.88073e-05																	45	1	'XRI@nadh_c'	0.001	0.592786	5.24967e-05	0.0763437
											43	37	'TPI@dhap_c'	0.001	0.840981	0.000378919	2.00193																	45	2	'ASN@pi_m'	0.001	0.651097	3.47317e-06	0.00647489
											43	57	'XRII@nadph_c'	0.001	0.704535	3.18495e-05	0.0758689																	45	3	'XRI@nad_c'	0.560608	0.999	3.37437e-07	0.000264211
											44	1	'XRI@nadh_c'	0.592786	0.830101	1.56411e-05	5.24967e-05																	45	4	'TPI@t3p_c'	0.476457	0.999	2.02482e-08	2.2227e-05
											44	2	'ASN@pi_m'	0.001	0.651097	3.47317e-06	0.00647489																	45	11	'SO4t@so4_c'	0.142198	0.999	2.91203e-08	0.000175491
											44	3	'XRI@nad_c'	0.764895	0.999	3.37437e-07	0.000103614																	45	13	'XK@x5p_c'	0.001	0.294928	0.00045502	0.190142
											44	4	'TPI@t3p_c'	0.417156	0.999	2.02482e-08	2.82622e-05																	45	19	'GPD1@dhap_c'	0.737269	0.999	2.00594e-06	0.000714119
											44	12	'GND1@6pgl_c'	0.874191	0.999	6.42349e-08	9.23512e-06																	45	21	'XRI@xlt_c'	0.438477	0.999	2.05297e-07	0.000262645
											45	1	'XRI@nadh_c'	0.001	0.733351	2.77866e-05	0.0763437																	46	1	'XRI@nadh_c'	0.267956	0.592786	5.24967e-05	0.000208776
											45	2	'ASN@pi_m'	0.651097	0.999	6.48786e-09	3.47317e-06																	46	2	'ASN@pi_m'	0.001	0.651097	3.47317e-06	0.00647489
											45	4	'TPI@t3p_c'	0.001	0.392251	3.13408e-05	0.0202077																	46	3	'XRI@nad_c'	0.271489	0.560608	0.000264211	0.000904573
											45	7	'ATPM@atp_c'	0.725661	0.999	9.66457e-08	3.65007e-05																	46	4	'TPI@t3p_c'	0.476457	0.999	2.02482e-08	2.2227e-05
											45	9	'ZWF@6pgl_c'	0.559173	0.999	6.42349e-08	5.05893e-05																	46	10	'ADK@adp_c'	0.001	0.614881	8.44711e-05	0.134732
											45	20	'ASN@adp_m'	0.293236	0.999	2.62338e-06	0.00631662																	46	12	'GND1@6pgl_c'	0.001	0.914245	6.01915e-06	0.0641065
											45	51	'ASN@atp_m'	0.71885	0.999	1.58768e-08	6.20338e-06																	46	16	'PGK@dpg_c'	0.785127	0.999	8.25637e-07	0.000225733
											46	1	'XRI@nadh_c'	0.830101	0.999	7.64966e-08	1.56411e-05																	47	1	'XRI@nadh_c'	0.830101	0.954444	3.6476e-06	1.56411e-05
											46	2	'ASN@pi_m'	0.001	0.651097	3.47317e-06	0.00647489																	47	2	'ASN@pi_m'	0.001	0.651097	3.47317e-06	0.00647489
											46	3	'XRI@nad_c'	0.945384	0.999	3.37437e-07	1.94748e-05																	47	3	'XRI@nad_c'	0.764895	0.945384	1.94748e-05	0.000103614
											46	10	'ADK@adp_c'	0.001	0.58142	9.70941e-05	0.134732																	47	4	'TPI@t3p_c'	0.535124	0.999	2.02482e-08	1.75725e-05
											47	1	'XRI@nadh_c'	0.001	0.592786	5.24967e-05	0.0763437																	47	13	'XK@x5p_c'	0.001	0.67216	9.28329e-05	0.190142
											47	2	'ASN@pi_m'	0.001	0.651097	3.47317e-06	0.00647489																	47	14	'XK@adp_c'	0.001	0.75468	4.38404e-05	0.134732
											47	3	'XRI@nad_c'	0.560608	0.818711	7.4645e-05	0.000264211																	48	1	'XRI@nadh_c'	0.476415	0.733351	2.77866e-05	8.39864e-05
											47	4	'TPI@t3p_c'	0.476457	0.999	2.02482e-08	2.2227e-05																	48	2	'ASN@pi_m'	0.779103	0.999	6.48786e-09	1.83765e-06
											47	10	'ADK@adp_c'	0.798901	0.999	1.35002e-07	3.39485e-05																	48	3	'XRI@nad_c'	0.001	0.669049	0.000166749	0.336763
											47	19	'GPD1@dhap_c'	0.001	0.737269	0.000714119	2.00193																	48	4	'TPI@t3p_c'	0.001	0.393372	3.11939e-05	0.0202077
											47	24	'TDH@t3p_c'	0.677524	0.999	2.02482e-08	9.62771e-06																	48	5	'NH4t@nh4_c'	0.117273	0.999	1.34458e-07	0.00101107
											47	36	'GLYCt@glyc_c'	0.001	0.874519	9.88294e-05	0.688087																	48	7	'ATPM@atp_c'	0.001	0.746435	3.27978e-05	0.0964525
											48	1	'XRI@nadh_c'	0.154185	0.592786	5.24967e-05	0.000419218																	48	11	'SO4t@so4_c'	0.188644	0.999	2.91203e-08	0.000125121
											48	2	'ASN@pi_m'	0.001	0.651097	3.47317e-06	0.00647489																	48	12	'GND1@6pgl_c'	0.001	0.836814	1.25139e-05	0.0641065
											48	3	'XRI@nad_c'	0.560608	0.818711	7.4645e-05	0.000264211																	48	23	'LSC@suc_m'	0.001	0.58021	0.000122593	0.169271
											48	4	'TPI@t3p_c'	0.476457	0.999	2.02482e-08	2.2227e-05																	49	1	'XRI@nadh_c'	0.001	0.267956	0.000208776	0.0763437
											48	10	'ADK@adp_c'	0.798901	0.999	1.35002e-07	3.39485e-05																	49	2	'ASN@pi_m'	0.001	0.651097	3.47317e-06	0.00647489
											48	19	'GPD1@dhap_c'	0.001	0.737269	0.000714119	2.00193																	49	3	'XRI@nad_c'	0.001	0.560608	0.000264211	0.336763
											48	20	'ASN@adp_m'	0.001	0.556004	0.0020928	2.61813																	49	4	'TPI@t3p_c'	0.476457	0.999	2.02482e-08	2.2227e-05
											48	24	'TDH@t3p_c'	0.001	0.677524	9.62771e-06	0.0202077																	49	6	'XDH@nadh_c'	0.594661	0.999	7.64966e-08	5.20902e-05
											48	36	'GLYCt@glyc_c'	0.001	0.874519	9.88294e-05	0.688087																	49	12	'GND1@6pgl_c'	0.816225	0.999	6.42349e-08	1.44482e-05
											49	1	'XRI@nadh_c'	0.592786	0.85909	1.25346e-05	5.24967e-05																	49	16	'PGK@dpg_c'	0.001	0.753677	0.000269572	0.823987
											49	2	'ASN@pi_m'	0.001	0.651097	3.47317e-06	0.00647489																	50	1	'XRI@nadh_c'	0.001	0.592786	5.24967e-05	0.0763437
											49	3	'XRI@nad_c'	0.001	0.764895	0.000103614	0.336763																	50	2	'ASN@pi_m'	0.001	0.651097	3.47317e-06	0.00647489
											49	7	'ATPM@atp_c'	0.839692	0.999	9.66457e-08	1.84324e-05																	50	4	'TPI@t3p_c'	0.001	0.476457	2.2227e-05	0.0202077
											49	8	'NDR@nadp_c'	0.001	0.630412	3.02946e-05	0.0516223																	50	5	'NH4t@nh4_c'	0.31849	0.999	1.34458e-07	0.000287428
											49	12	'GND1@6pgl_c'	0.001	0.957905	2.81994e-06	0.0641065																	50	7	'ATPM@atp_c'	0.001	0.771855	2.8538e-05	0.0964525
											49	15	'ZWF@nadp_c'	0.001	0.728322	1.92754e-05	0.0516223																	50	9	'ZWF@6pgl_c'	0.504258	0.999	6.42349e-08	6.30869e-05
											49	17	'XK@xyll_c'	0.001	0.914994	9.36725e-06	0.100727																	50	10	'ADK@adp_c'	0.001	0.6017	8.92758e-05	0.134732
											49	34	'XK@atp_c'	0.001	0.631454	5.63506e-05	0.0964525																	50	11	'SO4t@so4_c'	0.309728	0.999	2.91203e-08	6.4834e-05
											49	43	'XDH@xyll_c'	0.504975	0.999	1.00929e-07	9.88408e-05																	50	12	'GND1@6pgl_c'	0.001	0.952347	3.21094e-06	0.0641065
											50	1	'XRI@nadh_c'	0.001	0.592786	5.24967e-05	0.0763437																	50	14	'XK@adp_c'	0.001	0.59415	9.21241e-05	0.134732
											50	2	'ASN@pi_m'	0.001	0.651097	3.47317e-06	0.00647489																	50	23	'LSC@suc_m'	0.547477	0.999	1.6961e-07	0.000140053
											50	4	'TPI@t3p_c'	0.001	0.476457	2.2227e-05	0.0202077																	50	34	'XK@atp_c'	0.001	0.918274	8.59284e-06	0.0964525
											50	5	'NH4t@nh4_c'	0.001	0.31849	0.000287428	0.134189																	50	37	'TPI@dhap_c'	0.001	0.840981	0.000378919	2.00193
											50	7	'ATPM@atp_c'	0.001	0.771855	2.8538e-05	0.0964525																	51	1	'XRI@nadh_c'	0.001	0.349746	0.000142082	0.0763437
											50	12	'GND1@6pgl_c'	0.001	0.952347	3.21094e-06	0.0641065																	51	2	'ASN@pi_m'	0.001	0.651097	3.47317e-06	0.00647489
											50	16	'PGK@dpg_c'	0.936855	0.999	8.25637e-07	5.55933e-05																	51	4	'TPI@t3p_c'	0.001	0.476457	2.2227e-05	0.0202077
											50	37	'TPI@dhap_c'	0.001	0.840981	0.000378919	2.00193																	51	18	'PGI@f6p_c'	0.399088	0.999	2.4933e-08	3.75043e-05
											51	1	'XRI@nadh_c'	0.001	0.733351	2.77866e-05	0.0763437																	51	19	'GPD1@dhap_c'	0.001	0.767454	0.000607214	2.00193
											51	2	'ASN@pi_m'	0.651097	0.999	6.48786e-09	3.47317e-06																	51	27	'ADH1@nadh_c'	0.669821	0.999	7.64966e-08	3.76703e-05
											51	4	'TPI@t3p_c'	0.001	0.442666	2.54678e-05	0.0202077																	51	36	'GLYCt@glyc_c'	0.001	0.891401	8.39135e-05	0.688087
											51	5	'NH4t@nh4_c'	0.001	0.165416	0.000677714	0.134189																	51	37	'TPI@dhap_c'	0.840981	0.999	2.00594e-06	0.000378919
											51	20	'ASN@adp_m'	0.317775	0.999	2.62338e-06	0.00562644																	52	1	'XRI@nadh_c'	0.592786	0.830101	1.56411e-05	5.24967e-05
											51	31	'BIO@nh4_c'	0.651163	0.999	1.34458e-07	7.19592e-05																	52	2	'ASN@pi_m'	0.001	0.651097	3.47317e-06	0.00647489
											51	37	'TPI@dhap_c'	0.001	0.823433	0.000429699	2.00193																	52	3	'XRI@nad_c'	0.764895	0.999	3.37437e-07	0.000103614
											51	51	'ASN@atp_m'	0.001	0.71885	6.20338e-06	0.0158451																	52	4	'TPI@t3p_c'	0.417156	0.999	2.02482e-08	2.82622e-05
											52	1	'XRI@nadh_c'	0.592786	0.999	7.64966e-08	5.24967e-05																	52	12	'GND1@6pgl_c'	0.874191	0.999	6.42349e-08	9.23512e-06
											52	2	'ASN@pi_m'	0.001	0.651097	3.47317e-06	0.00647489																	53	1	'XRI@nadh_c'	0.001	0.267956	0.000208776	0.0763437
											52	3	'XRI@nad_c'	0.001	0.764895	0.000103614	0.336763																	53	2	'ASN@pi_m'	0.43912	0.651097	3.47317e-06	8.27854e-06
											52	5	'NH4t@nh4_c'	0.146586	0.999	1.34458e-07	0.000782025																	53	3	'XRI@nad_c'	0.001	0.560608	0.000264211	0.336763
											52	8	'NDR@nadp_c'	0.001	0.630412	3.02946e-05	0.0516223																	53	4	'TPI@t3p_c'	0.476457	0.999	2.02482e-08	2.2227e-05
											52	10	'ADK@adp_c'	0.001	0.560787	0.000105629	0.134732																	53	6	'XDH@nadh_c'	0.001	0.594661	5.20902e-05	0.0763437
											52	12	'GND1@6pgl_c'	0.001	0.957905	2.81994e-06	0.0641065																	53	27	'ADH1@nadh_c'	0.731279	0.999	7.64966e-08	2.80818e-05
											52	15	'ZWF@nadp_c'	0.728322	0.999	5.17257e-08	1.92754e-05																	54	1	'XRI@nadh_c'	0.830101	0.999	7.64966e-08	1.56411e-05
											52	40	'ZWF@nadph_c'	0.001	0.498259	7.64755e-05	0.0758689																	54	2	'ASN@pi_m'	0.001	0.651097	3.47317e-06	0.00647489
											52	53	'TKL2@t3p_c'	0.599196	0.999	2.02482e-08	1.35305e-05																	54	3	'XRI@nad_c'	0.945384	0.999	3.37437e-07	1.94748e-05
											53	1	'XRI@nadh_c'	0.001	0.592786	5.24967e-05	0.0763437																	54	10	'ADK@adp_c'	0.001	0.58142	9.70941e-05	0.134732
											53	2	'ASN@pi_m'	0.001	0.651097	3.47317e-06	0.00647489																	55	1	'XRI@nadh_c'	0.001	0.592786	5.24967e-05	0.0763437
											53	4	'TPI@t3p_c'	0.35125	0.476457	2.2227e-05	3.73605e-05																	55	2	'ASN@pi_m'	0.001	0.651097	3.47317e-06	0.00647489
											53	5	'NH4t@nh4_c'	0.31849	0.999	1.34458e-07	0.000287428																	55	3	'XRI@nad_c'	0.560608	0.818711	7.4645e-05	0.000264211
											53	7	'ATPM@atp_c'	0.456583	0.771855	2.8538e-05	0.000114911																	55	4	'TPI@t3p_c'	0.476457	0.999	2.02482e-08	2.2227e-05
											53	11	'SO4t@so4_c'	0.309728	0.999	2.91203e-08	6.4834e-05																	55	10	'ADK@adp_c'	0.798901	0.999	1.35002e-07	3.39485e-05
											53	12	'GND1@6pgl_c'	0.001	0.952347	3.21094e-06	0.0641065																	55	19	'GPD1@dhap_c'	0.001	0.737269	0.000714119	2.00193
											53	14	'XK@adp_c'	0.59415	0.999	1.35002e-07	9.21241e-05																	55	24	'TDH@t3p_c'	0.677524	0.999	2.02482e-08	9.62771e-06
											53	37	'TPI@dhap_c'	0.001	0.840981	0.000378919	2.00193																	55	36	'GLYCt@glyc_c'	0.001	0.874519	9.88294e-05	0.688087
											54	1	'XRI@nadh_c'	0.266528	0.733351	2.77866e-05	0.000210304																	56	1	'XRI@nadh_c'	0.154185	0.592786	5.24967e-05	0.000419218
											54	2	'ASN@pi_m'	0.918512	0.999	6.48786e-09	5.75008e-07																	56	2	'ASN@pi_m'	0.001	0.651097	3.47317e-06	0.00647489
											54	4	'TPI@t3p_c'	0.001	0.392251	3.13408e-05	0.0202077																	56	3	'XRI@nad_c'	0.560608	0.818711	7.4645e-05	0.000264211
											54	7	'ATPM@atp_c'	0.001	0.725661	3.65007e-05	0.0964525																	56	4	'TPI@t3p_c'	0.476457	0.999	2.02482e-08	2.2227e-05
											54	12	'GND1@6pgl_c'	0.001	0.911453	6.23414e-06	0.0641065																	56	10	'ADK@adp_c'	0.798901	0.999	1.35002e-07	3.39485e-05
											54	51	'ASN@atp_m'	0.71885	0.999	1.58768e-08	6.20338e-06																	56	19	'GPD1@dhap_c'	0.001	0.737269	0.000714119	2.00193
											55	1	'XRI@nadh_c'	0.001	0.592786	5.24967e-05	0.0763437																	56	20	'ASN@adp_m'	0.001	0.556004	0.0020928	2.61813
											55	2	'ASN@pi_m'	0.479343	0.651097	3.47317e-06	7.03999e-06																	56	24	'TDH@t3p_c'	0.001	0.677524	9.62771e-06	0.0202077
											55	3	'XRI@nad_c'	0.560608	0.999	3.37437e-07	0.000264211																	56	36	'GLYCt@glyc_c'	0.001	0.874519	9.88294e-05	0.688087
											55	4	'TPI@t3p_c'	0.476457	0.999	2.02482e-08	2.2227e-05																	57	1	'XRI@nadh_c'	0.592786	0.85909	1.25346e-05	5.24967e-05
											55	11	'SO4t@so4_c'	0.142198	0.999	2.91203e-08	0.000175491																	57	2	'ASN@pi_m'	0.001	0.651097	3.47317e-06	0.00647489
											55	13	'XK@x5p_c'	0.294928	0.999	1.90523e-07	0.00045502																	57	3	'XRI@nad_c'	0.001	0.764895	0.000103614	0.336763
											55	19	'GPD1@dhap_c'	0.737269	0.999	2.00594e-06	0.000714119																	57	7	'ATPM@atp_c'	0.839692	0.999	9.66457e-08	1.84324e-05
											55	21	'XRI@xlt_c'	0.438477	0.999	2.05297e-07	0.000262645																	57	8	'NDR@nadp_c'	0.001	0.630412	3.02946e-05	0.0516223
											56	1	'XRI@nadh_c'	0.001	0.733351	2.77866e-05	0.0763437																	57	12	'GND1@6pgl_c'	0.001	0.957905	2.81994e-06	0.0641065
											56	2	'ASN@pi_m'	0.651097	0.999	6.48786e-09	3.47317e-06																	57	15	'ZWF@nadp_c'	0.001	0.728322	1.92754e-05	0.0516223
											56	4	'TPI@t3p_c'	0.001	0.442666	2.54678e-05	0.0202077																	57	17	'XK@xyll_c'	0.001	0.914994	9.36725e-06	0.100727
											56	5	'NH4t@nh4_c'	0.001	0.165416	0.000677714	0.134189																	57	34	'XK@atp_c'	0.001	0.631454	5.63506e-05	0.0964525
											56	20	'ASN@adp_m'	0.317775	0.999	2.62338e-06	0.00562644																	57	43	'XDH@xyll_c'	0.504975	0.999	1.00929e-07	9.88408e-05
											56	37	'TPI@dhap_c'	0.823433	0.999	2.00594e-06	0.000429699																	58	1	'XRI@nadh_c'	0.001	0.733351	2.77866e-05	0.0763437
											56	51	'ASN@atp_m'	0.001	0.71885	6.20338e-06	0.0158451																	58	2	'ASN@pi_m'	0.651097	0.999	6.48786e-09	3.47317e-06
											57	1	'XRI@nadh_c'	0.733351	0.999	7.64966e-08	2.77866e-05																	58	4	'TPI@t3p_c'	0.001	0.393372	3.11939e-05	0.0202077
											57	2	'ASN@pi_m'	0.651097	0.999	6.48786e-09	3.47317e-06																	58	5	'NH4t@nh4_c'	0.001	0.117273	0.00101107	0.134189
											57	3	'XRI@nad_c'	0.001	0.783308	9.32544e-05	0.336763																	58	31	'BIO@nh4_c'	0.661849	0.999	1.34458e-07	6.86285e-05
											57	8	'NDR@nadp_c'	0.001	0.314533	0.000112614	0.0516223																	58	37	'TPI@dhap_c'	0.001	0.806056	0.000482166	2.00193
											57	12	'GND1@6pgl_c'	0.001	0.912489	6.15416e-06	0.0641065																	59	1	'XRI@nadh_c'	0.001	0.592786	5.24967e-05	0.0763437
											57	20	'ASN@adp_m'	0.23303	0.347503	0.00492092	0.00862566																	59	2	'ASN@pi_m'	0.001	0.651097	3.47317e-06	0.00647489
											57	51	'ASN@atp_m'	0.001	0.925055	1.285e-06	0.0158451																	59	4	'TPI@t3p_c'	0.001	0.476457	2.2227e-05	0.0202077
											58	1	'XRI@nadh_c'	0.733351	0.946905	4.28502e-06	2.77866e-05																	59	5	'NH4t@nh4_c'	0.001	0.31849	0.000287428	0.134189
											58	2	'ASN@pi_m'	0.651097	0.999	6.48786e-09	3.47317e-06																	59	7	'ATPM@atp_c'	0.001	0.771855	2.8538e-05	0.0964525
											58	3	'XRI@nad_c'	0.944761	0.999	3.37437e-07	1.97098e-05																	59	12	'GND1@6pgl_c'	0.001	0.952347	3.21094e-06	0.0641065
											58	4	'TPI@t3p_c'	0.412258	0.999	2.02482e-08	2.88382e-05																	59	16	'PGK@dpg_c'	0.936855	0.999	8.25637e-07	5.55933e-05
											59	1	'XRI@nadh_c'	0.001	0.592786	5.24967e-05	0.0763437																	59	37	'TPI@dhap_c'	0.001	0.840981	0.000378919	2.00193
											59	2	'ASN@pi_m'	0.001	0.651097	3.47317e-06	0.00647489																	60	1	'XRI@nadh_c'	0.001	0.267956	0.000208776	0.0763437
											59	3	'XRI@nad_c'	0.560608	0.999	3.37437e-07	0.000264211																	60	2	'ASN@pi_m'	0.43912	0.651097	3.47317e-06	8.27854e-06
											59	4	'TPI@t3p_c'	0.476457	0.999	2.02482e-08	2.2227e-05																	60	3	'XRI@nad_c'	0.001	0.560608	0.000264211	0.336763
											59	6	'XDH@nadh_c'	0.001	0.297178	0.000180732	0.0763437																	60	4	'TPI@t3p_c'	0.476457	0.999	2.02482e-08	2.2227e-05
											59	14	'XK@adp_c'	0.001	0.804306	3.28141e-05	0.134732																	60	6	'XDH@nadh_c'	0.001	0.594661	5.20902e-05	0.0763437
											59	19	'GPD1@dhap_c'	0.001	0.737269	0.000714119	2.00193																	60	10	'ADK@adp_c'	0.001	0.622852	8.16642e-05	0.134732
											59	36	'GLYCt@glyc_c'	0.874519	0.999	6.89465e-07	9.88294e-05																	60	20	'ASN@adp_m'	0.27037	0.999	2.62338e-06	0.00707247
											60	1	'XRI@nadh_c'	0.001	0.154185	0.000419218	0.0763437																	60	27	'ADH1@nadh_c'	0.001	0.731279	2.80818e-05	0.0763437
											60	2	'ASN@pi_m'	0.001	0.651097	3.47317e-06	0.00647489																	60	49	'PDA@nadh_m'	0.165909	0.999	7.87993e-08	0.000395759
											60	3	'XRI@nad_c'	0.560608	0.818711	7.4645e-05	0.000264211																	61	1	'XRI@nadh_c'	0.001	0.733351	2.77866e-05	0.0763437
											60	4	'TPI@t3p_c'	0.476457	0.999	2.02482e-08	2.2227e-05																	61	2	'ASN@pi_m'	0.651097	0.999	6.48786e-09	3.47317e-06
											60	10	'ADK@adp_c'	0.798901	0.999	1.35002e-07	3.39485e-05																	61	4	'TPI@t3p_c'	0.001	0.393372	3.11939e-05	0.0202077
											60	19	'GPD1@dhap_c'	0.001	0.737269	0.000714119	2.00193																	61	5	'NH4t@nh4_c'	0.001	0.117273	0.00101107	0.134189
											60	24	'TDH@t3p_c'	0.001	0.677524	9.62771e-06	0.0202077																	61	37	'TPI@dhap_c'	0.806056	0.999	2.00594e-06	0.000482166
											60	36	'GLYCt@glyc_c'	0.001	0.874519	9.88294e-05	0.688087																	62	1	'XRI@nadh_c'	0.001	0.733351	2.77866e-05	0.0763437
											61	1	'XRI@nadh_c'	0.592786	0.999	7.64966e-08	5.24967e-05																	62	2	'ASN@pi_m'	0.779103	0.999	6.48786e-09	1.83765e-06
											61	2	'ASN@pi_m'	0.001	0.651097	3.47317e-06	0.00647489																	62	4	'TPI@t3p_c'	0.001	0.393372	3.11939e-05	0.0202077
											61	3	'XRI@nad_c'	0.001	0.764895	0.000103614	0.336763																	62	5	'NH4t@nh4_c'	0.117273	0.999	1.34458e-07	0.00101107
											61	7	'ATPM@atp_c'	0.698158	0.999	9.66457e-08	4.17421e-05																	62	11	'SO4t@so4_c'	0.001	0.188644	0.000125121	0.0290621
											61	8	'NDR@nadp_c'	0.001	0.630412	3.02946e-05	0.0516223																	62	35	'BIO@so4_c'	0.748768	0.999	2.91203e-08	9.76091e-06
											61	12	'GND1@6pgl_c'	0.001	0.957905	2.81994e-06	0.0641065																	63	1	'XRI@nadh_c'	0.001	0.592786	5.24967e-05	0.0763437
											61	15	'ZWF@nadp_c'	0.001	0.728322	1.92754e-05	0.0516223																	63	2	'ASN@pi_m'	0.001	0.651097	3.47317e-06	0.00647489
											61	17	'XK@xyll_c'	0.914994	0.999	1.00929e-07	9.36725e-06																	63	4	'TPI@t3p_c'	0.35125	0.476457	2.2227e-05	3.73605e-05
											62	1	'XRI@nadh_c'	0.001	0.592786	5.24967e-05	0.0763437																	63	5	'NH4t@nh4_c'	0.31849	0.999	1.34458e-07	0.000287428
											62	2	'ASN@pi_m'	0.001	0.651097	3.47317e-06	0.00647489																	63	7	'ATPM@atp_c'	0.456583	0.771855	2.8538e-05	0.000114911
											62	3	'XRI@nad_c'	0.798072	0.999	3.37437e-07	8.52928e-05																	63	11	'SO4t@so4_c'	0.309728	0.999	2.91203e-08	6.4834e-05
											62	4	'TPI@t3p_c'	0.287929	0.476457	2.2227e-05	5.00253e-05																	63	12	'GND1@6pgl_c'	0.001	0.952347	3.21094e-06	0.0641065
											62	5	'NH4t@nh4_c'	0.31849	0.999	1.34458e-07	0.000287428																	63	14	'XK@adp_c'	0.59415	0.999	1.35002e-07	9.21241e-05
											62	7	'ATPM@atp_c'	0.001	0.771855	2.8538e-05	0.0964525																	63	37	'TPI@dhap_c'	0.001	0.840981	0.000378919	2.00193
											62	11	'SO4t@so4_c'	0.001	0.309728	6.4834e-05	0.0290621																	64	1	'XRI@nadh_c'	0.844331	0.999	7.64966e-08	1.40896e-05
											62	12	'GND1@6pgl_c'	0.001	0.952347	3.21094e-06	0.0641065																	64	2	'ASN@pi_m'	0.651097	0.999	6.48786e-09	3.47317e-06
											62	37	'TPI@dhap_c'	0.001	0.840981	0.000378919	2.00193																	64	3	'XRI@nad_c'	0.001	0.783308	9.32544e-05	0.336763
											63	1	'XRI@nadh_c'	0.001	0.733351	2.77866e-05	0.0763437																	64	8	'NDR@nadp_c'	0.001	0.667244	2.57699e-05	0.0516223
											63	2	'ASN@pi_m'	0.651097	0.999	6.48786e-09	3.47317e-06																	64	9	'ZWF@6pgl_c'	0.559316	0.999	6.42349e-08	5.05599e-05
											63	4	'TPI@t3p_c'	0.001	0.392251	3.13408e-05	0.0202077																	64	12	'GND1@6pgl_c'	0.001	0.912489	6.15416e-06	0.0641065
											63	7	'ATPM@atp_c'	0.725661	0.999	9.66457e-08	3.65007e-05																	64	20	'ASN@adp_m'	0.001	0.347503	0.00492092	2.61813
											63	20	'ASN@adp_m'	0.001	0.293236	0.00631662	2.61813																	65	1	'XRI@nadh_c'	0.476415	0.733351	2.77866e-05	8.39864e-05
											63	51	'ASN@atp_m'	0.71885	0.999	1.58768e-08	6.20338e-06																	65	2	'ASN@pi_m'	0.779103	0.999	6.48786e-09	1.83765e-06
											64	1	'XRI@nadh_c'	0.267956	0.592786	5.24967e-05	0.000208776																	65	3	'XRI@nad_c'	0.001	0.669049	0.000166749	0.336763
											64	2	'ASN@pi_m'	0.43747	0.651097	3.47317e-06	8.33422e-06																	65	4	'TPI@t3p_c'	0.001	0.393372	3.11939e-05	0.0202077
											64	3	'XRI@nad_c'	0.001	0.560608	0.000264211	0.336763																	65	5	'NH4t@nh4_c'	0.117273	0.999	1.34458e-07	0.00101107
											64	4	'TPI@t3p_c'	0.476457	0.999	2.02482e-08	2.2227e-05																	65	7	'ATPM@atp_c'	0.746435	0.999	9.66457e-08	3.27978e-05
											64	6	'XDH@nadh_c'	0.001	0.769796	2.2853e-05	0.0763437																	65	11	'SO4t@so4_c'	0.188644	0.999	2.91203e-08	0.000125121
											64	10	'ADK@adp_c'	0.614881	0.999	1.35002e-07	8.44711e-05																	65	12	'GND1@6pgl_c'	0.001	0.836814	1.25139e-05	0.0641065
											64	12	'GND1@6pgl_c'	0.001	0.914245	6.01915e-06	0.0641065																	66	1	'XRI@nadh_c'	0.001	0.733351	2.77866e-05	0.0763437
											64	17	'XK@xyll_c'	0.001	0.765461	3.08938e-05	0.100727																	66	2	'ASN@pi_m'	0.779103	0.999	6.48786e-09	1.83765e-06
											64	20	'ASN@adp_m'	0.001	0.383662	0.00421013	2.61813																	66	4	'TPI@t3p_c'	0.001	0.393372	3.11939e-05	0.0202077
											65	1	'XRI@nadh_c'	0.733351	0.946905	4.28502e-06	2.77866e-05																	66	5	'NH4t@nh4_c'	0.117273	0.999	1.34458e-07	0.00101107
											65	2	'ASN@pi_m'	0.651097	0.999	6.48786e-09	3.47317e-06																	66	11	'SO4t@so4_c'	0.001	0.188644	0.000125121	0.0290621
											65	3	'XRI@nad_c'	0.783308	0.999	3.37437e-07	9.32544e-05																	66	35	'BIO@so4_c'	0.001	0.748768	9.76091e-06	0.0290621
											65	4	'TPI@t3p_c'	0.001	0.412258	2.88382e-05	0.0202077																	66	37	'TPI@dhap_c'	0.727306	0.999	2.00594e-06	0.000751349
											65	51	'ASN@atp_m'	0.001	0.326063	3.27828e-05	0.0158451																	67	1	'XRI@nadh_c'	0.001	0.592786	5.24967e-05	0.0763437
											66	1	'XRI@nadh_c'	0.001	0.414966	0.00010774	0.0763437																	67	2	'ASN@pi_m'	0.479343	0.651097	3.47317e-06	7.03999e-06
											66	2	'ASN@pi_m'	0.945368	0.999	6.48786e-09	3.74551e-07																	67	3	'XRI@nad_c'	0.560608	0.999	3.37437e-07	0.000264211
											66	3	'XRI@nad_c'	0.001	0.506181	0.000328867	0.336763																	67	4	'TPI@t3p_c'	0.476457	0.999	2.02482e-08	2.2227e-05
											66	4	'TPI@t3p_c'	0.392251	0.999	2.02482e-08	3.13408e-05																	67	11	'SO4t@so4_c'	0.142198	0.999	2.91203e-08	0.000175491
											66	51	'ASN@atp_m'	0.71885	0.999	1.58768e-08	6.20338e-06																	67	13	'XK@x5p_c'	0.294928	0.999	1.90523e-07	0.00045502
											67	1	'XRI@nadh_c'	0.592786	0.796856	1.9482e-05	5.24967e-05																	67	19	'GPD1@dhap_c'	0.737269	0.999	2.00594e-06	0.000714119
											67	2	'ASN@pi_m'	0.001	0.651097	3.47317e-06	0.00647489																	67	21	'XRI@xlt_c'	0.438477	0.999	2.05297e-07	0.000262645
											67	3	'XRI@nad_c'	0.001	0.764895	0.000103614	0.336763																	68	1	'XRI@nadh_c'	0.001	0.592786	5.24967e-05	0.0763437
											67	7	'ATPM@atp_c'	0.793867	0.999	9.66457e-08	2.50696e-05																	68	2	'ASN@pi_m'	0.001	0.651097	3.47317e-06	0.00647489
											67	8	'NDR@nadp_c'	0.630412	0.999	5.17257e-08	3.02946e-05																	68	3	'XRI@nad_c'	0.560608	0.999	3.37437e-07	0.000264211
											67	12	'GND1@6pgl_c'	0.001	0.957905	2.81994e-06	0.0641065																	68	4	'TPI@t3p_c'	0.476457	0.999	2.02482e-08	2.2227e-05
											67	17	'XK@xyll_c'	0.761193	0.999	1.00929e-07	3.16324e-05																	68	6	'XDH@nadh_c'	0.001	0.297178	0.000180732	0.0763437
											68	1	'XRI@nadh_c'	0.001	0.414966	0.00010774	0.0763437																	68	14	'XK@adp_c'	0.001	0.804306	3.28141e-05	0.134732
											68	2	'ASN@pi_m'	0.651097	0.945368	3.74551e-07	3.47317e-06																	68	19	'GPD1@dhap_c'	0.001	0.737269	0.000714119	2.00193
											68	3	'XRI@nad_c'	0.001	0.506181	0.000328867	0.336763																	68	36	'GLYCt@glyc_c'	0.874519	0.999	6.89465e-07	9.88294e-05
											68	4	'TPI@t3p_c'	0.392251	0.999	2.02482e-08	3.13408e-05																	69	1	'XRI@nadh_c'	0.001	0.154185	0.000419218	0.0763437
											68	20	'ASN@adp_m'	0.001	0.186459	0.0114346	2.61813																	69	2	'ASN@pi_m'	0.001	0.651097	3.47317e-06	0.00647489
											68	51	'ASN@atp_m'	0.71885	0.999	1.58768e-08	6.20338e-06																	69	3	'XRI@nad_c'	0.560608	0.818711	7.4645e-05	0.000264211
											69	1	'XRI@nadh_c'	0.001	0.733351	2.77866e-05	0.0763437																	69	4	'TPI@t3p_c'	0.476457	0.999	2.02482e-08	2.2227e-05
											69	2	'ASN@pi_m'	0.651097	0.999	6.48786e-09	3.47317e-06																	69	10	'ADK@adp_c'	0.798901	0.999	1.35002e-07	3.39485e-05
											69	4	'TPI@t3p_c'	0.001	0.442666	2.54678e-05	0.0202077																	69	19	'GPD1@dhap_c'	0.001	0.737269	0.000714119	2.00193
											69	5	'NH4t@nh4_c'	0.001	0.165416	0.000677714	0.134189																	69	24	'TDH@t3p_c'	0.001	0.677524	9.62771e-06	0.0202077
											69	17	'XK@xyll_c'	0.677909	0.999	1.00929e-07	4.79058e-05																	69	36	'GLYCt@glyc_c'	0.001	0.874519	9.88294e-05	0.688087
											69	20	'ASN@adp_m'	0.317775	0.999	2.62338e-06	0.00562644																	70	1	'XRI@nadh_c'	0.592786	0.999	7.64966e-08	5.24967e-05
											69	31	'BIO@nh4_c'	0.001	0.651163	7.19592e-05	0.134189																	70	2	'ASN@pi_m'	0.001	0.651097	3.47317e-06	0.00647489
											69	37	'TPI@dhap_c'	0.001	0.823433	0.000429699	2.00193																	70	3	'XRI@nad_c'	0.001	0.764895	0.000103614	0.336763
											69	51	'ASN@atp_m'	0.001	0.71885	6.20338e-06	0.0158451																	70	7	'ATPM@atp_c'	0.698158	0.999	9.66457e-08	4.17421e-05
											70	1	'XRI@nadh_c'	0.414966	0.733351	2.77866e-05	0.00010774																	70	8	'NDR@nadp_c'	0.001	0.630412	3.02946e-05	0.0516223
											70	2	'ASN@pi_m'	0.909891	0.999	6.48786e-09	6.41865e-07																	70	12	'GND1@6pgl_c'	0.001	0.957905	2.81994e-06	0.0641065
											70	3	'XRI@nad_c'	0.001	0.506181	0.000328867	0.336763																	70	15	'ZWF@nadp_c'	0.001	0.728322	1.92754e-05	0.0516223
											70	4	'TPI@t3p_c'	0.392251	0.999	2.02482e-08	3.13408e-05																	70	17	'XK@xyll_c'	0.914994	0.999	1.00929e-07	9.36725e-06
											70	51	'ASN@atp_m'	0.71885	0.939059	1.0293e-06	6.20338e-06																	71	1	'XRI@nadh_c'	0.001	0.592786	5.24967e-05	0.0763437
											71	1	'XRI@nadh_c'	0.267956	0.592786	5.24967e-05	0.000208776																	71	2	'ASN@pi_m'	0.001	0.651097	3.47317e-06	0.00647489
											71	2	'ASN@pi_m'	0.001	0.651097	3.47317e-06	0.00647489																	71	3	'XRI@nad_c'	0.798072	0.999	3.37437e-07	8.52928e-05
											71	3	'XRI@nad_c'	0.001	0.560608	0.000264211	0.336763																	71	4	'TPI@t3p_c'	0.287929	0.476457	2.2227e-05	5.00253e-05
											71	4	'TPI@t3p_c'	0.476457	0.999	2.02482e-08	2.2227e-05																	71	5	'NH4t@nh4_c'	0.31849	0.999	1.34458e-07	0.000287428
											71	5	'NH4t@nh4_c'	0.117017	0.999	1.34458e-07	0.00101358																	71	7	'ATPM@atp_c'	0.001	0.771855	2.8538e-05	0.0964525
											71	10	'ADK@adp_c'	0.001	0.614881	8.44711e-05	0.134732																	71	11	'SO4t@so4_c'	0.001	0.309728	6.4834e-05	0.0290621
											71	11	'SO4t@so4_c'	0.288181	0.999	2.91203e-08	7.18564e-05																	71	12	'GND1@6pgl_c'	0.001	0.952347	3.21094e-06	0.0641065
											71	12	'GND1@6pgl_c'	0.001	0.914245	6.01915e-06	0.0641065																	71	37	'TPI@dhap_c'	0.001	0.840981	0.000378919	2.00193
											71	16	'PGK@dpg_c'	0.001	0.785127	0.000225733	0.823987																	72	1	'XRI@nadh_c'	0.267956	0.592786	5.24967e-05	0.000208776
											71	18	'PGI@f6p_c'	0.506577	0.999	2.4933e-08	2.42613e-05																	72	2	'ASN@pi_m'	0.43747	0.651097	3.47317e-06	8.33422e-06
											71	25	'XDH@xlt_c'	0.001	0.751165	6.79397e-05	0.204886																	72	3	'XRI@nad_c'	0.001	0.560608	0.000264211	0.336763
											71	61	'PDA@nad_m'	0.735589	0.999	1.51646e-06	0.000544554																	72	4	'TPI@t3p_c'	0.476457	0.999	2.02482e-08	2.2227e-05
											72	1	'XRI@nadh_c'	0.001	0.349746	0.000142082	0.0763437																	72	6	'XDH@nadh_c'	0.001	0.769796	2.2853e-05	0.0763437
											72	2	'ASN@pi_m'	0.001	0.651097	3.47317e-06	0.00647489																	72	10	'ADK@adp_c'	0.614881	0.999	1.35002e-07	8.44711e-05
											72	4	'TPI@t3p_c'	0.001	0.476457	2.2227e-05	0.0202077																	72	12	'GND1@6pgl_c'	0.001	0.914245	6.01915e-06	0.0641065
											72	6	'XDH@nadh_c'	0.001	0.294018	0.000183496	0.0763437																	72	17	'XK@xyll_c'	0.001	0.765461	3.08938e-05	0.100727
											72	19	'GPD1@dhap_c'	0.767454	0.999	2.00594e-06	0.000607214																	72	20	'ASN@adp_m'	0.001	0.383662	0.00421013	2.61813
											72	37	'TPI@dhap_c'	0.840981	0.999	2.00594e-06	0.000378919																	73	1	'XRI@nadh_c'	0.42057	0.733351	2.77866e-05	0.000105286
											73	1	'XRI@nadh_c'	0.266528	0.733351	2.77866e-05	0.000210304																	73	2	'ASN@pi_m'	0.651097	0.909871	6.42028e-07	3.47317e-06
											73	2	'ASN@pi_m'	0.651097	0.999	6.48786e-09	3.47317e-06																	73	3	'XRI@nad_c'	0.001	0.484059	0.000359302	0.336763
											73	4	'TPI@t3p_c'	0.001	0.392251	3.13408e-05	0.0202077																	73	4	'TPI@t3p_c'	0.393372	0.999	2.02482e-08	3.11939e-05
											73	7	'ATPM@atp_c'	0.001	0.725661	3.65007e-05	0.0964525																	73	5	'NH4t@nh4_c'	0.001	0.523606	0.000122212	0.134189
											73	12	'GND1@6pgl_c'	0.911453	0.999	6.42349e-08	6.23414e-06																	73	8	'NDR@nadp_c'	0.001	0.765685	1.58133e-05	0.0516223
											73	51	'ASN@atp_m'	0.71885	0.999	1.58768e-08	6.20338e-06																	73	11	'SO4t@so4_c'	0.105468	0.999	2.91203e-08	0.000246738
											74	1	'XRI@nadh_c'	0.592786	0.999	7.64966e-08	5.24967e-05																	73	12	'GND1@6pgl_c'	0.738724	0.999	6.42349e-08	2.26963e-05
											74	2	'ASN@pi_m'	0.001	0.651097	3.47317e-06	0.00647489																	73	20	'ASN@adp_m'	0.310181	0.999	2.62338e-06	0.00582837
											74	3	'XRI@nad_c'	0.001	0.764895	0.000103614	0.336763																	74	1	'XRI@nadh_c'	0.001	0.267956	0.000208776	0.0763437
											74	5	'NH4t@nh4_c'	0.146586	0.999	1.34458e-07	0.000782025																	74	2	'ASN@pi_m'	0.43912	0.651097	3.47317e-06	8.27854e-06
											74	8	'NDR@nadp_c'	0.001	0.630412	3.02946e-05	0.0516223																	74	3	'XRI@nad_c'	0.001	0.560608	0.000264211	0.336763
											74	10	'ADK@adp_c'	0.001	0.560787	0.000105629	0.134732																	74	4	'TPI@t3p_c'	0.476457	0.999	2.02482e-08	2.2227e-05
											74	12	'GND1@6pgl_c'	0.001	0.957905	2.81994e-06	0.0641065																	74	6	'XDH@nadh_c'	0.001	0.594661	5.20902e-05	0.0763437
											74	14	'XK@adp_c'	0.001	0.204079	0.000525987	0.134732																	74	20	'ASN@adp_m'	0.001	0.27037	0.00707247	2.61813
											74	15	'ZWF@nadp_c'	0.728322	0.999	5.17257e-08	1.92754e-05																	74	27	'ADH1@nadh_c'	0.001	0.731279	2.80818e-05	0.0763437
											74	40	'ZWF@nadph_c'	0.498259	0.999	7.60209e-08	7.64755e-05																	75	1	'XRI@nadh_c'	0.592786	0.796856	1.9482e-05	5.24967e-05
											75	1	'XRI@nadh_c'	0.414966	0.733351	2.77866e-05	0.00010774																	75	2	'ASN@pi_m'	0.001	0.651097	3.47317e-06	0.00647489
											75	2	'ASN@pi_m'	0.651097	0.909891	6.41865e-07	3.47317e-06																	75	3	'XRI@nad_c'	0.001	0.764895	0.000103614	0.336763
											75	3	'XRI@nad_c'	0.001	0.506181	0.000328867	0.336763																	75	7	'ATPM@atp_c'	0.793867	0.999	9.66457e-08	2.50696e-05
											75	4	'TPI@t3p_c'	0.392251	0.999	2.02482e-08	3.13408e-05																	75	8	'NDR@nadp_c'	0.630412	0.999	5.17257e-08	3.02946e-05
											75	20	'ASN@adp_m'	0.001	0.28949	0.00643226	2.61813																	75	12	'GND1@6pgl_c'	0.001	0.957905	2.81994e-06	0.0641065
											75	51	'ASN@atp_m'	0.71885	0.939059	1.0293e-06	6.20338e-06																	75	17	'XK@xyll_c'	0.761193	0.999	1.00929e-07	3.16324e-05
											76	1	'XRI@nadh_c'	0.001	0.411817	0.000109148	0.0763437																	76	1	'XRI@nadh_c'	0.001	0.349746	0.000142082	0.0763437
											76	2	'ASN@pi_m'	0.001	0.651097	3.47317e-06	0.00647489																	76	2	'ASN@pi_m'	0.001	0.651097	3.47317e-06	0.00647489
											76	4	'TPI@t3p_c'	0.001	0.35125	3.73605e-05	0.0202077																	76	4	'TPI@t3p_c'	0.001	0.476457	2.2227e-05	0.0202077
											76	5	'NH4t@nh4_c'	0.31849	0.999	1.34458e-07	0.000287428																	76	18	'PGI@f6p_c'	0.399088	0.999	2.4933e-08	3.75043e-05
											76	7	'ATPM@atp_c'	0.001	0.771855	2.8538e-05	0.0964525																	76	19	'GPD1@dhap_c'	0.001	0.767454	0.000607214	2.00193
											76	11	'SO4t@so4_c'	0.309728	0.999	2.91203e-08	6.4834e-05																	76	20	'ASN@adp_m'	0.001	0.28475	0.00658294	2.61813
											76	12	'GND1@6pgl_c'	0.001	0.952347	3.21094e-06	0.0641065																	76	27	'ADH1@nadh_c'	0.001	0.669821	3.76703e-05	0.0763437
											76	14	'XK@adp_c'	0.59415	0.999	1.35002e-07	9.21241e-05																	76	36	'GLYCt@glyc_c'	0.001	0.891401	8.39135e-05	0.688087
											76	16	'PGK@dpg_c'	0.904925	0.999	8.25637e-07	8.66577e-05																	76	37	'TPI@dhap_c'	0.840981	0.999	2.00594e-06	0.000378919
											76	37	'TPI@dhap_c'	0.001	0.840981	0.000378919	2.00193																	77	1	'XRI@nadh_c'	0.001	0.349746	0.000142082	0.0763437
											77	1	'XRI@nadh_c'	0.001	0.267956	0.000208776	0.0763437																	77	2	'ASN@pi_m'	0.001	0.651097	3.47317e-06	0.00647489
											77	2	'ASN@pi_m'	0.001	0.43912	8.27854e-06	0.00647489																	77	4	'TPI@t3p_c'	0.001	0.476457	2.2227e-05	0.0202077
											77	3	'XRI@nad_c'	0.001	0.560608	0.000264211	0.336763																	77	6	'XDH@nadh_c'	0.001	0.294018	0.000183496	0.0763437
											77	4	'TPI@t3p_c'	0.476457	0.999	2.02482e-08	2.2227e-05																	77	19	'GPD1@dhap_c'	0.767454	0.999	2.00594e-06	0.000607214
											77	6	'XDH@nadh_c'	0.001	0.594661	5.20902e-05	0.0763437																	77	37	'TPI@dhap_c'	0.840981	0.999	2.00594e-06	0.000378919
											77	10	'ADK@adp_c'	0.575162	0.999	1.35002e-07	9.96177e-05																	78	1	'XRI@nadh_c'	0.001	0.733351	2.77866e-05	0.0763437
											77	24	'TDH@t3p_c'	0.79073	0.999	2.02482e-08	5.35341e-06																	78	2	'ASN@pi_m'	0.651097	0.779103	1.83765e-06	3.47317e-06
											77	27	'ADH1@nadh_c'	0.001	0.489402	7.97299e-05	0.0763437																	78	4	'TPI@t3p_c'	0.001	0.393372	3.11939e-05	0.0202077
											78	1	'XRI@nadh_c'	0.592786	0.999	7.64966e-08	5.24967e-05																	78	5	'NH4t@nh4_c'	0.117273	0.999	1.34458e-07	0.00101107
											78	2	'ASN@pi_m'	0.001	0.651097	3.47317e-06	0.00647489																	78	20	'ASN@adp_m'	0.001	0.335965	0.00517993	2.61813
											78	3	'XRI@nad_c'	0.001	0.764895	0.000103614	0.336763																	78	33	'LSC@succoa_m'	0.817068	0.999	7.06457e-07	0.00015801
											78	9	'ZWF@6pgl_c'	0.001	0.573039	4.78124e-05	0.0641065																	79	1	'XRI@nadh_c'	0.592786	0.999	7.64966e-08	5.24967e-05
											78	12	'GND1@6pgl_c'	0.991269	0.999	6.42349e-08	5.65232e-07																	79	2	'ASN@pi_m'	0.001	0.651097	3.47317e-06	0.00647489
																																		79	3	'XRI@nad_c'	0.001	0.764895	0.000103614	0.336763
																																		79	5	'NH4t@nh4_c'	0.146586	0.999	1.34458e-07	0.000782025
																																		79	8	'NDR@nadp_c'	0.001	0.630412	3.02946e-05	0.0516223
																																		79	10	'ADK@adp_c'	0.001	0.560787	0.000105629	0.134732
																																		79	12	'GND1@6pgl_c'	0.001	0.957905	2.81994e-06	0.0641065
																																		79	14	'XK@adp_c'	0.001	0.204079	0.000525987	0.134732
																																		79	15	'ZWF@nadp_c'	0.728322	0.999	5.17257e-08	1.92754e-05
																																		79	40	'ZWF@nadph_c'	0.498259	0.999	7.60209e-08	7.64755e-05
																																		80	1	'XRI@nadh_c'	0.001	0.267956	0.000208776	0.0763437
																																		80	2	'ASN@pi_m'	0.43912	0.651097	3.47317e-06	8.27854e-06
																																		80	3	'XRI@nad_c'	0.001	0.560608	0.000264211	0.336763
																																		80	4	'TPI@t3p_c'	0.476457	0.999	2.02482e-08	2.2227e-05
																																		80	6	'XDH@nadh_c'	0.001	0.594661	5.20902e-05	0.0763437
																																		80	20	'ASN@adp_m'	0.27037	0.999	2.62338e-06	0.00707247
																																		80	27	'ADH1@nadh_c'	0.001	0.731279	2.80818e-05	0.0763437
																																		80	49	'PDA@nadh_m'	0.001	0.165909	0.000395759	0.0786418
																																		81	1	'XRI@nadh_c'	0.001	0.411817	0.000109148	0.0763437
																																		81	2	'ASN@pi_m'	0.001	0.651097	3.47317e-06	0.00647489
																																		81	4	'TPI@t3p_c'	0.001	0.35125	3.73605e-05	0.0202077
																																		81	5	'NH4t@nh4_c'	0.31849	0.999	1.34458e-07	0.000287428
																																		81	7	'ATPM@atp_c'	0.001	0.771855	2.8538e-05	0.0964525
																																		81	11	'SO4t@so4_c'	0.309728	0.999	2.91203e-08	6.4834e-05
																																		81	12	'GND1@6pgl_c'	0.001	0.952347	3.21094e-06	0.0641065
																																		81	14	'XK@adp_c'	0.59415	0.999	1.35002e-07	9.21241e-05
																																		81	16	'PGK@dpg_c'	0.904925	0.999	8.25637e-07	8.66577e-05
																																		81	37	'TPI@dhap_c'	0.001	0.840981	0.000378919	2.00193
																																		82	1	'XRI@nadh_c'	0.001	0.267956	0.000208776	0.0763437
																																		82	2	'ASN@pi_m'	0.001	0.43912	8.27854e-06	0.00647489
																																		82	3	'XRI@nad_c'	0.001	0.560608	0.000264211	0.336763
																																		82	4	'TPI@t3p_c'	0.476457	0.999	2.02482e-08	2.2227e-05
																																		82	6	'XDH@nadh_c'	0.001	0.594661	5.20902e-05	0.0763437
																																		82	10	'ADK@adp_c'	0.575162	0.999	1.35002e-07	9.96177e-05
																																		82	24	'TDH@t3p_c'	0.79073	0.999	2.02482e-08	5.35341e-06
																																		82	27	'ADH1@nadh_c'	0.001	0.489402	7.97299e-05	0.0763437
																																		83	1	'XRI@nadh_c'	0.592786	0.999	7.64966e-08	5.24967e-05
																																		83	2	'ASN@pi_m'	0.001	0.651097	3.47317e-06	0.00647489
																																		83	3	'XRI@nad_c'	0.001	0.764895	0.000103614	0.336763
																																		83	9	'ZWF@6pgl_c'	0.001	0.573039	4.78124e-05	0.0641065
																																		83	12	'GND1@6pgl_c'	0.991269	0.999	6.42349e-08	5.65232e-07
																																		84	1	'XRI@nadh_c'	0.592786	0.999	7.64966e-08	5.24967e-05
																																		84	2	'ASN@pi_m'	0.001	0.651097	3.47317e-06	0.00647489
																																		84	3	'XRI@nad_c'	0.001	0.764895	0.000103614	0.336763
																																		84	5	'NH4t@nh4_c'	0.146586	0.999	1.34458e-07	0.000782025
																																		84	8	'NDR@nadp_c'	0.001	0.630412	3.02946e-05	0.0516223
																																		84	10	'ADK@adp_c'	0.001	0.560787	0.000105629	0.134732
																																		84	12	'GND1@6pgl_c'	0.001	0.957905	2.81994e-06	0.0641065
																																		84	15	'ZWF@nadp_c'	0.728322	0.999	5.17257e-08	1.92754e-05
																																		84	28	'TKL2@e4p_c'	0.811023	0.999	1.67342e-07	3.89534e-05
																																		84	40	'ZWF@nadph_c'	0.001	0.498259	7.64755e-05	0.0758689
[truncated: 25 more columns]

## Sheet: Robust Extreme 1
1% Fisher pre-selection 1000_200						86 boxes	615 constraints												"s" points
Classification by Size	Index	Size	PI	Volume	Density		Top occurences (all rules)				Boxes (rules)			Sigma Ranges		KMs Ranges			92245	Global
	1	11365	0.752046	0.0560516	202760		'ASN@pi_m'	2	86		1	1	'XRI@nadh_c'	0.001	0.363674	5.98912e-05	0.0341949		56269	Boxes
	2	4638	0.720569	0.0267779	173203		'XRI@nadh_c'	1	86		1	2	'ASN@pi_m'	0.590825	0.999	8.86899e-09	6.13606e-06		0.609995	%
	3	4543	0.641206	0.023399	194154		'GND1@6pgl_c'	8	59		1	4	'LSC@suc_m'	0.001	0.492243	0.000126125	0.122149
	4	3933	0.722349	0.0200515	196145		'XDH@nadh_c'	5	50		1	12	'NDH@q_m'	0.001	0.765222	1.1136e-06	0.00362598
	5	2785	0.68079	0.0153175	181819		'XRI@nad_c'	3	46		2	1	'XRI@nadh_c'	0.001	0.363674	5.98912e-05	0.0341949
	6	2530	0.635968	0.012754	198370		'NDH@q_m'	12	43		2	2	'ASN@pi_m'	0.810495	0.999	8.86899e-09	2.07162e-06
	7	2003	0.615077	0.0091163	219716		'ASN@adp_m'	6	39		2	4	'LSC@suc_m'	0.492243	0.999	1.22393e-07	0.000126125
	8	1824	0.600329	0.00992238	183827		'LSC@suc_m'	4	30		2	12	'NDH@q_m'	0.001	0.765222	1.1136e-06	0.00362598
	9	1626	0.738622	0.00698655	232733		'NDR@feri_m'	25	15		3	1	'XRI@nadh_c'	0.001	0.393647	5.27246e-05	0.0341949
	10	1617	0.646877	0.00701039	230658		'ADH1@nadh_c'	15	14		3	2	'ASN@pi_m'	0.380335	0.590825	6.13606e-06	1.44354e-05
	11	1604	0.647756	0.00731742	219203		'XK@xyll_c'	17	12		3	6	'ASN@adp_m'	0.001	0.355321	0.00316941	1.7451
	12	1375	0.707636	0.00633984	216883		'TPI@dhap_c'	16	11		3	8	'GND1@6pgl_c'	0.001	0.940525	1.547e-05	0.244393
	13	1310	0.558015	0.00576916	227069		'LSC@succoa_m'	14	11		3	12	'NDH@q_m'	0.001	0.84502	6.65684e-07	0.00362598
	14	1304	0.679448	0.00629122	207273		'PGI@g6p_c'	19	10		4	1	'XRI@nadh_c'	0.363674	0.691729	1.52543e-05	5.98912e-05
	15	1290	0.610853	0.00538022	239767		'ZWF@6pgl_c'	9	10		4	2	'ASN@pi_m'	0.590825	0.999	8.86899e-09	6.13606e-06
	16	1271	0.644375	0.00738396	172130		'PGI@f6p_c'	10	8		4	3	'XRI@nad_c'	0.56054	0.999	1.52339e-06	0.00119313
	17	1239	0.669895	0.00524532	236211		'XK@x5p_c'	7	8		4	5	'XDH@nadh_c'	0.001	0.444205	4.28279e-05	0.0341949
	18	1141	0.702016	0.0059661	191247		'XDH@xlt_c'	28	7		4	12	'NDH@q_m'	0.001	0.765222	1.1136e-06	0.00362598
	19	1137	0.604222	0.00507397	224085		'ALD@aald_c'	26	7		5	1	'XRI@nadh_c'	0.363674	0.691729	1.52543e-05	5.98912e-05
	20	1117	0.63205	0.0053751	207810		'GPD1@dhap_c'	18	7		5	2	'ASN@pi_m'	0.802523	0.999	8.86899e-09	2.18021e-06
	21	1085	0.745622	0.00794045	136642		'TPI@t3p_c'	13	7		5	3	'XRI@nad_c'	0.001	0.56054	0.00119313	1.52034
	22	1083	0.65097	0.0053522	202347		'NH4t@nh4_c'	23	6		5	5	'XDH@nadh_c'	0.001	0.551227	2.78671e-05	0.0341949
	23	1080	0.600926	0.00579338	186420		'XRI@xlt_c'	31	5		5	12	'NDH@q_m'	0.001	0.765222	1.1136e-06	0.00362598
	24	1051	0.613701	0.00463454	226775		'ALD@nadh_c'	21	5		6	1	'XRI@nadh_c'	0.001	0.691729	1.52543e-05	0.0341949
	25	1049	0.577693	0.00574646	182547		'ZWF@g6p_c'	20	5		6	2	'ASN@pi_m'	0.590825	0.999	8.86899e-09	6.13606e-06
	26	1032	0.570736	0.00464393	222225		'GPD2@pi_c'	24	4		6	4	'LSC@suc_m'	0.001	0.661128	6.2672e-05	0.122149
	27	1024	0.566406	0.0053989	189668		'LSC@coa_m'	11	4		6	7	'XK@x5p_c'	0.001	0.578188	3.85733e-05	0.0528205
	28	939	0.552716	0.00396411	236875		'XRII@nadph_c'	50	3		6	8	'GND1@6pgl_c'	0.001	0.854825	4.15469e-05	0.244393
	29	914	0.625821	0.00378621	241402		'SO4t@so4_c'	29	3		6	12	'NDH@q_m'	0.765222	0.999	3.63324e-09	1.1136e-06
	30	905	0.689503	0.00496118	182416		'XRI@xyl_c'	64	2		6	14	'LSC@succoa_m'	0.001	0.832479	0.000619007	3.07302
	31	892	0.530269	0.00447034	199537		'XDH@nad_c'	30	2		6	23	'NH4t@nh4_c'	0.166068	0.999	6.32439e-07	0.0031727
	32	872	0.59289	0.00359346	242663		'LSC@adp_m'	22	2		6	29	'SO4t@so4_c'	0.153929	0.999	5.64321e-08	0.000309869
	33	864	0.574074	0.00380131	227290		'PDA@nadh_m'	56	1		7	1	'XRI@nadh_c'	0.001	0.393647	5.27246e-05	0.0341949
	34	860	0.648837	0.00617381	139298		'PGK@atp_c'	49	1		7	2	'ASN@pi_m'	0.001	0.380335	1.44354e-05	0.00885126
	35	845	0.568047	0.00416065	203093		'ETOHt@etoh_c'	48	1		7	5	'XDH@nadh_c'	0.001	0.364937	5.95655e-05	0.0341949
	36	827	0.76058	0.00471457	175414		'ADK@amp_c'	46	1		7	8	'GND1@6pgl_c'	0.001	0.940525	1.547e-05	0.244393
	37	787	0.551461	0.00380062	207072		'BIO@nh4_c'	41	1		7	12	'NDH@q_m'	0.001	0.621532	2.21017e-06	0.00362598
	38	759	0.507246	0.00313554	242064		'XDH@xyll_c'	37	1		7	16	'TPI@dhap_c'	0.001	0.857461	0.000339241	2.0387
	39	726	0.754821	0.00336891	215500		'XK@atp_c'	33	1		7	21	'ALD@nadh_c'	0.001	0.786274	9.30417e-06	0.0341949
	40	683	0.625183	0.00332663	205313		'SCD@suc_m'	32	1		7	25	'NDR@feri_m'	0.576644	0.999	5.30555e-07	0.000389128
	41	677	0.57164	0.00389846	173658						8	1	'XRI@nadh_c'	0.001	0.393647	5.27246e-05	0.0341949
	42	667	0.50075	0.0036803	181235						8	2	'ASN@pi_m'	0.001	0.380335	1.44354e-05	0.00885126
	43	667	0.632684	0.00283512	235264						8	7	'XK@x5p_c'	0.001	0.739844	1.85922e-05	0.0528205
	44	656	0.535061	0.00300509	218296						8	8	'GND1@6pgl_c'	0.001	0.940525	1.547e-05	0.244393
	45	636	0.65566	0.00320516	198430						8	17	'XK@xyll_c'	0.781004	0.999	6.66316e-08	1.8665e-05
	46	625	0.5968	0.00535099	116801						8	25	'NDR@feri_m'	0.001	0.576644	0.000389128	0.529494
	47	579	0.607945	0.00298448	194004						8	33	'XK@atp_c'	0.001	0.887026	1.60826e-05	0.126148
	48	577	0.559792	0.00265534	217298						8	37	'XDH@xyll_c'	0.149743	0.999	6.66316e-08	0.000377962
	49	567	0.5097	0.00362694	156330						9	1	'XRI@nadh_c'	0.001	0.634451	1.97216e-05	0.0341949
	50	554	0.615523	0.00255505	216826						9	2	'ASN@pi_m'	0.001	0.590825	6.13606e-06	0.00885126
	51	548	0.527372	0.00264081	207512						9	8	'GND1@6pgl_c'	0.974545	0.999	2.44883e-07	6.38993e-06
	52	540	0.614815	0.0024848	217321						9	9	'ZWF@6pgl_c'	0.267798	0.999	2.44883e-07	0.000668878
	53	526	0.509506	0.00250059	210350						10	1	'XRI@nadh_c'	0.001	0.634451	1.97216e-05	0.0341949
	54	516	0.724806	0.00340722	151443						10	2	'ASN@pi_m'	0.001	0.590825	6.13606e-06	0.00885126
	55	497	0.714286	0.00321369	154651						10	8	'GND1@6pgl_c'	0.940525	0.974545	6.38993e-06	1.547e-05
	56	483	0.587992	0.00220974	218578						10	9	'ZWF@6pgl_c'	0.267798	0.999	2.44883e-07	0.000668878
	57	471	0.651805	0.00212795	221339						10	50	'XRII@nadph_c'	0.001	0.750783	2.64784e-05	0.0796883
	58	467	0.595289	0.00207885	224644						11	1	'XRI@nadh_c'	0.001	0.363674	5.98912e-05	0.0341949
	59	455	0.567033	0.00217907	208805						11	2	'ASN@pi_m'	0.590825	0.810495	2.07162e-06	6.13606e-06
	60	442	0.506787	0.00196782	224614						11	4	'LSC@suc_m'	0.492243	0.999	1.22393e-07	0.000126125
	61	441	0.646259	0.00287305	153496						11	5	'XDH@nadh_c'	0.001	0.559452	2.69542e-05	0.0341949
	62	433	0.741339	0.00192737	224658						11	6	'ASN@adp_m'	0.290222	0.999	1.7486e-06	0.00427216
	63	423	0.510638	0.00171799	246218						11	12	'NDH@q_m'	0.001	0.765222	1.1136e-06	0.00362598
	64	401	0.501247	0.00225113	178132						11	19	'PGI@g6p_c'	0.001	0.881434	3.33991e-05	0.248046
	65	398	0.58794	0.00208915	190508						11	26	'ALD@aald_c'	0.001	0.673532	0.000376965	0.776933
	66	393	0.536896	0.0017499	224585						12	1	'XRI@nadh_c'	0.001	0.363674	5.98912e-05	0.0341949
	67	347	0.564841	0.00186885	185675						12	2	'ASN@pi_m'	0.590825	0.810495	2.07162e-06	6.13606e-06
	68	338	0.508876	0.00151303	223392						12	4	'LSC@suc_m'	0.492243	0.999	1.22393e-07	0.000126125
	69	337	0.602374	0.0016205	207960						12	6	'ASN@adp_m'	0.290222	0.999	1.7486e-06	0.00427216
	70	330	0.530303	0.00256506	128652						12	12	'NDH@q_m'	0.001	0.765222	1.1136e-06	0.00362598
	71	328	0.64939	0.00156371	209758						12	19	'PGI@g6p_c'	0.001	0.881434	3.33991e-05	0.248046
	72	273	0.787546	0.00187151	145871						12	26	'ALD@aald_c'	0.673532	0.999	7.78489e-07	0.000376965
	73	268	0.578358	0.00145033	184785						13	1	'XRI@nadh_c'	0.634451	0.908275	3.45672e-06	1.97216e-05
	74	246	0.556911	0.00130481	188534						13	2	'ASN@pi_m'	0.001	0.590825	6.13606e-06	0.00885126
	75	243	0.588477	0.00125075	194284						13	3	'XRI@nad_c'	0.919067	0.999	1.52339e-06	0.000134015
	76	238	0.647059	0.00110562	215264						13	5	'XDH@nadh_c'	0.001	0.440611	4.34564e-05	0.0341949
	77	231	0.528139	0.00100865	229019						14	1	'XRI@nadh_c'	0.001	0.691729	1.52543e-05	0.0341949
	78	230	0.582609	0.001165	197426						14	2	'ASN@pi_m'	0.590825	0.999	8.86899e-09	6.13606e-06
	79	225	0.6	0.00111536	201729						14	4	'LSC@suc_m'	0.001	0.661128	6.2672e-05	0.122149
	80	221	0.728507	0.000968787	228120						14	8	'GND1@6pgl_c'	0.001	0.854825	4.15469e-05	0.244393
	81	219	0.570776	0.00180032	121645						14	12	'NDH@q_m'	0.765222	0.999	3.63324e-09	1.1136e-06
	82	207	0.599034	0.000868187	238428						14	14	'LSC@succoa_m'	0.832479	0.999	3.07917e-06	0.000619007
	83	205	0.502439	0.00126412	162168						15	1	'XRI@nadh_c'	0.001	0.393647	5.27246e-05	0.0341949
	84	202	0.554455	0.000898635	224785						15	2	'ASN@pi_m'	0.380335	0.590825	6.13606e-06	1.44354e-05
	85	202	0.60396	0.00106879	188998						15	5	'XDH@nadh_c'	0.001	0.69375	1.51102e-05	0.0341949
	86	200	0.575	0.00116476	171710						15	6	'ASN@adp_m'	0.355321	0.999	1.7486e-06	0.00316941
											15	8	'GND1@6pgl_c'	0.001	0.940525	1.547e-05	0.244393
											15	15	'ADH1@nadh_c'	0.001	0.613982	2.15203e-05	0.0341949
											15	18	'GPD1@dhap_c'	0.001	0.743219	0.000705072	2.0387
											15	19	'PGI@g6p_c'	0.001	0.697702	0.00010758	0.248046
											15	24	'GPD2@pi_c'	0.515155	0.999	2.60331e-06	0.00244769
											16	1	'XRI@nadh_c'	0.363674	0.691729	1.52543e-05	5.98912e-05
											16	2	'ASN@pi_m'	0.802523	0.999	8.86899e-09	2.18021e-06
											16	3	'XRI@nad_c'	0.001	0.56054	0.00119313	1.52034
											16	5	'XDH@nadh_c'	0.551227	0.999	3.42633e-08	2.78671e-05
											16	12	'NDH@q_m'	0.001	0.765222	1.1136e-06	0.00362598
											16	23	'NH4t@nh4_c'	0.154926	0.999	6.32439e-07	0.00344631
											16	28	'XDH@xlt_c'	0.001	0.700667	9.52576e-06	0.0222752
											17	1	'XRI@nadh_c'	0.001	0.393647	5.27246e-05	0.0341949
											17	2	'ASN@pi_m'	0.380335	0.590825	6.13606e-06	1.44354e-05
											17	5	'XDH@nadh_c'	0.001	0.69375	1.51102e-05	0.0341949
											17	6	'ASN@adp_m'	0.355321	0.999	1.7486e-06	0.00316941
											17	8	'GND1@6pgl_c'	0.001	0.940525	1.547e-05	0.244393
											17	12	'NDH@q_m'	0.001	0.524557	3.28977e-06	0.00362598
											17	15	'ADH1@nadh_c'	0.613982	0.999	3.42633e-08	2.15203e-05
											17	18	'GPD1@dhap_c'	0.001	0.743219	0.000705072	2.0387
											18	1	'XRI@nadh_c'	0.691729	0.894085	4.05486e-06	1.52543e-05
											18	2	'ASN@pi_m'	0.590825	0.999	8.86899e-09	6.13606e-06
											18	3	'XRI@nad_c'	0.750711	0.999	1.52339e-06	0.000505367
											18	5	'XDH@nadh_c'	0.001	0.289043	8.41931e-05	0.0341949
											19	1	'XRI@nadh_c'	0.393647	0.634451	1.97216e-05	5.27246e-05
											19	2	'ASN@pi_m'	0.001	0.590825	6.13606e-06	0.00885126
											19	3	'XRI@nad_c'	0.525557	0.999	1.52339e-06	0.00137385
											19	5	'XDH@nadh_c'	0.001	0.482363	3.67322e-05	0.0341949
											19	8	'GND1@6pgl_c'	0.001	0.940525	1.547e-05	0.244393
											19	15	'ADH1@nadh_c'	0.772004	0.999	3.42633e-08	1.01089e-05
											19	16	'TPI@dhap_c'	0.001	0.901553	0.000222844	2.0387
											19	48	'ETOHt@etoh_c'	0.001	0.806086	1.58105e-05	0.0656572
											20	1	'XRI@nadh_c'	0.363674	0.691729	1.52543e-05	5.98912e-05
											20	2	'ASN@pi_m'	0.716049	0.999	8.86899e-09	3.5135e-06
											20	3	'XRI@nad_c'	0.56054	0.999	1.52339e-06	0.00119313
											20	5	'XDH@nadh_c'	0.444205	0.846979	6.18407e-06	4.28279e-05
											20	6	'ASN@adp_m'	0.314772	0.999	1.7486e-06	0.00380273
											20	12	'NDH@q_m'	0.001	0.765222	1.1136e-06	0.00362598
											20	17	'XK@xyll_c'	0.001	0.85259	1.15089e-05	0.0664984
											20	31	'XRI@xlt_c'	0.270789	0.999	2.23199e-08	6.00453e-05
											21	1	'XRI@nadh_c'	0.001	0.363674	5.98912e-05	0.0341949
											21	2	'ASN@pi_m'	0.590825	0.810495	2.07162e-06	6.13606e-06
											21	4	'LSC@suc_m'	0.492243	0.999	1.22393e-07	0.000126125
											21	6	'ASN@adp_m'	0.001	0.290222	0.00427216	1.7451
											21	12	'NDH@q_m'	0.001	0.765222	1.1136e-06	0.00362598
											21	19	'PGI@g6p_c'	0.001	0.881434	3.33991e-05	0.248046
											22	1	'XRI@nadh_c'	0.001	0.691729	1.52543e-05	0.0341949
											22	2	'ASN@pi_m'	0.590825	0.999	8.86899e-09	6.13606e-06
											22	8	'GND1@6pgl_c'	0.854825	0.949303	1.30649e-05	4.15469e-05
											22	12	'NDH@q_m'	0.765222	0.999	3.63324e-09	1.1136e-06
											22	23	'NH4t@nh4_c'	0.14749	0.999	6.32439e-07	0.00365192
											23	1	'XRI@nadh_c'	0.001	0.393647	5.27246e-05	0.0341949
											23	2	'ASN@pi_m'	0.001	0.380335	1.44354e-05	0.00885126
											23	5	'XDH@nadh_c'	0.364937	0.999	3.42633e-08	5.95655e-05
											23	8	'GND1@6pgl_c'	0.001	0.940525	1.547e-05	0.244393
											23	11	'LSC@coa_m'	0.001	0.428942	0.000366995	0.275387
											23	12	'NDH@q_m'	0.001	0.621532	2.21017e-06	0.00362598
											23	13	'TPI@t3p_c'	0.426011	0.999	5.56571e-08	7.49149e-05
											23	25	'NDR@feri_m'	0.576644	0.999	5.30555e-07	0.000389128
											24	1	'XRI@nadh_c'	0.001	0.393647	5.27246e-05	0.0341949
											24	2	'ASN@pi_m'	0.001	0.380335	1.44354e-05	0.00885126
											24	5	'XDH@nadh_c'	0.001	0.534192	2.98472e-05	0.0341949
											24	8	'GND1@6pgl_c'	0.001	0.940525	1.547e-05	0.244393
											24	9	'ZWF@6pgl_c'	0.472743	0.999	2.44883e-07	0.000272848
											24	10	'PGI@f6p_c'	0.001	0.53926	1.24839e-05	0.0145968
											24	17	'XK@xyll_c'	0.001	0.781004	1.8665e-05	0.0664984
											24	19	'PGI@g6p_c'	0.001	0.824079	5.30047e-05	0.248046
											24	25	'NDR@feri_m'	0.001	0.576644	0.000389128	0.529494
											24	49	'PGK@atp_c'	0.001	0.820927	2.75448e-05	0.126148
											24	50	'XRII@nadph_c'	0.001	0.711229	3.23872e-05	0.0796883
											25	1	'XRI@nadh_c'	0.001	0.691729	1.52543e-05	0.0341949
											25	2	'ASN@pi_m'	0.791273	0.999	8.86899e-09	2.33718e-06
											25	4	'LSC@suc_m'	0.661128	0.999	1.22393e-07	6.2672e-05
											25	8	'GND1@6pgl_c'	0.001	0.854825	4.15469e-05	0.244393
											25	10	'PGI@f6p_c'	0.001	0.585216	1.03561e-05	0.0145968
											25	12	'NDH@q_m'	0.765222	0.999	3.63324e-09	1.1136e-06
											26	1	'XRI@nadh_c'	0.001	0.691729	1.52543e-05	0.0341949
											26	2	'ASN@pi_m'	0.590825	0.999	8.86899e-09	6.13606e-06
											26	4	'LSC@suc_m'	0.001	0.661128	6.2672e-05	0.122149
											26	7	'XK@x5p_c'	0.578188	0.999	5.29263e-08	3.85733e-05
											26	8	'GND1@6pgl_c'	0.001	0.854825	4.15469e-05	0.244393
											26	9	'ZWF@6pgl_c'	0.64785	0.999	2.44883e-07	0.000132977
											26	12	'NDH@q_m'	0.765222	0.999	3.63324e-09	1.1136e-06
											26	14	'LSC@succoa_m'	0.001	0.832479	0.000619007	3.07302
											27	1	'XRI@nadh_c'	0.363674	0.691729	1.52543e-05	5.98912e-05
											27	2	'ASN@pi_m'	0.590825	0.802523	2.18021e-06	6.13606e-06
											27	3	'XRI@nad_c'	0.001	0.56054	0.00119313	1.52034
											27	4	'LSC@suc_m'	0.001	0.662273	6.23523e-05	0.122149
											27	5	'XDH@nadh_c'	0.551044	0.999	3.42633e-08	2.78877e-05
											27	12	'NDH@q_m'	0.001	0.765222	1.1136e-06	0.00362598
											27	23	'NH4t@nh4_c'	0.234412	0.999	6.32439e-07	0.00206348
											27	31	'XRI@xlt_c'	0.001	0.796182	5.70804e-06	0.0222752
											28	1	'XRI@nadh_c'	0.001	0.393647	5.27246e-05	0.0341949
											28	2	'ASN@pi_m'	0.380335	0.590825	6.13606e-06	1.44354e-05
											28	4	'LSC@suc_m'	0.001	0.403995	0.000180384	0.122149
											28	5	'XDH@nadh_c'	0.69375	0.999	3.42633e-08	1.51102e-05
											28	6	'ASN@adp_m'	0.355321	0.999	1.7486e-06	0.00316941
											28	8	'GND1@6pgl_c'	0.001	0.940525	1.547e-05	0.244393
											28	28	'XDH@xlt_c'	0.001	0.919249	1.95871e-06	0.0222752
											28	46	'ADK@amp_c'	0.306241	0.999	1.57735e-07	0.000356975
											29	1	'XRI@nadh_c'	0.393647	0.634451	1.97216e-05	5.27246e-05
											29	2	'ASN@pi_m'	0.001	0.590825	6.13606e-06	0.00885126
											29	3	'XRI@nad_c'	0.525557	0.999	1.52339e-06	0.00137385
											29	8	'GND1@6pgl_c'	0.001	0.940525	1.547e-05	0.244393
											29	15	'ADH1@nadh_c'	0.394206	0.999	3.42633e-08	5.26014e-05
											29	16	'TPI@dhap_c'	0.901553	0.999	2.04278e-06	0.000222844
											30	1	'XRI@nadh_c'	0.691729	0.894085	4.05486e-06	1.52543e-05
											30	2	'ASN@pi_m'	0.590825	0.999	8.86899e-09	6.13606e-06
											30	3	'XRI@nad_c'	0.898563	0.999	1.52339e-06	0.000171799
											30	5	'XDH@nadh_c'	0.289043	0.999	3.42633e-08	8.41931e-05
											30	12	'NDH@q_m'	0.001	0.83085	7.38941e-07	0.00362598
											31	1	'XRI@nadh_c'	0.691729	0.849241	6.07643e-06	1.52543e-05
											31	2	'ASN@pi_m'	0.590825	0.999	8.86899e-09	6.13606e-06
											31	3	'XRI@nad_c'	0.001	0.750711	0.000505367	1.52034
											31	4	'LSC@suc_m'	0.001	0.412429	0.000174195	0.122149
											31	5	'XDH@nadh_c'	0.221612	0.999	3.42633e-08	0.000120226
											31	6	'ASN@adp_m'	0.271545	0.999	1.7486e-06	0.00468616
											31	8	'GND1@6pgl_c'	0.001	0.905614	2.54969e-05	0.244393
											31	28	'XDH@xlt_c'	0.001	0.498125	2.24654e-05	0.0222752
											31	29	'SO4t@so4_c'	0.124176	0.999	5.64321e-08	0.000397622
											32	1	'XRI@nadh_c'	0.001	0.393647	5.27246e-05	0.0341949
											32	2	'ASN@pi_m'	0.380335	0.590825	6.13606e-06	1.44354e-05
											32	5	'XDH@nadh_c'	0.001	0.69375	1.51102e-05	0.0341949
											32	6	'ASN@adp_m'	0.355321	0.999	1.7486e-06	0.00316941
											32	8	'GND1@6pgl_c'	0.001	0.940525	1.547e-05	0.244393
											32	9	'ZWF@6pgl_c'	0.244152	0.999	2.44883e-07	0.00075735
											32	12	'NDH@q_m'	0.524557	0.999	3.63324e-09	3.28977e-06
											32	15	'ADH1@nadh_c'	0.613982	0.999	3.42633e-08	2.15203e-05
											32	18	'GPD1@dhap_c'	0.001	0.743219	0.000705072	2.0387
											33	1	'XRI@nadh_c'	0.393647	0.634451	1.97216e-05	5.27246e-05
											33	2	'ASN@pi_m'	0.001	0.590825	6.13606e-06	0.00885126
											33	3	'XRI@nad_c'	0.525557	0.899311	0.000170391	0.00137385
											33	5	'XDH@nadh_c'	0.001	0.482363	3.67322e-05	0.0341949
											33	8	'GND1@6pgl_c'	0.001	0.940525	1.547e-05	0.244393
											33	13	'TPI@t3p_c'	0.450671	0.999	5.56571e-08	6.77735e-05
											33	15	'ADH1@nadh_c'	0.001	0.772004	1.01089e-05	0.0341949
											33	16	'TPI@dhap_c'	0.001	0.901553	0.000222844	2.0387
											33	18	'GPD1@dhap_c'	0.001	0.743401	0.0007044	2.0387
											33	19	'PGI@g6p_c'	0.001	0.895052	2.91133e-05	0.248046
											33	50	'XRII@nadph_c'	0.001	0.619394	4.9016e-05	0.0796883
											34	1	'XRI@nadh_c'	0.691729	0.999	3.42633e-08	1.52543e-05
											34	2	'ASN@pi_m'	0.716247	0.999	8.86899e-09	3.51008e-06
											34	3	'XRI@nad_c'	0.001	0.750711	0.000505367	1.52034
											34	4	'LSC@suc_m'	0.001	0.346231	0.000230877	0.122149
											34	6	'ASN@adp_m'	0.001	0.271545	0.00468616	1.7451
											35	1	'XRI@nadh_c'	0.001	0.393647	5.27246e-05	0.0341949
											35	2	'ASN@pi_m'	0.001	0.380335	1.44354e-05	0.00885126
											35	8	'GND1@6pgl_c'	0.001	0.940525	1.547e-05	0.244393
											35	12	'NDH@q_m'	0.621532	0.999	3.63324e-09	2.21017e-06
											35	22	'LSC@adp_m'	0.757099	0.999	1.7486e-06	0.000560443
											35	25	'NDR@feri_m'	0.576644	0.999	5.30555e-07	0.000389128
											35	32	'SCD@suc_m'	0.001	0.759195	3.87824e-05	0.122149
											36	1	'XRI@nadh_c'	0.363674	0.691729	1.52543e-05	5.98912e-05
											36	2	'ASN@pi_m'	0.716049	0.999	8.86899e-09	3.5135e-06
											36	3	'XRI@nad_c'	0.56054	0.999	1.52339e-06	0.00119313
											36	5	'XDH@nadh_c'	0.444205	0.999	3.42633e-08	4.28279e-05
											36	12	'NDH@q_m'	0.001	0.765222	1.1136e-06	0.00362598
											36	31	'XRI@xlt_c'	0.001	0.270789	6.00453e-05	0.0222752
											37	1	'XRI@nadh_c'	0.393647	0.634451	1.97216e-05	5.27246e-05
											37	2	'ASN@pi_m'	0.343493	0.590825	6.13606e-06	1.69341e-05
											37	3	'XRI@nad_c'	0.001	0.525557	0.00137385	1.52034
											37	5	'XDH@nadh_c'	0.001	0.533188	2.99679e-05	0.0341949
											37	6	'ASN@adp_m'	0.001	0.566941	0.00133434	1.7451
											37	8	'GND1@6pgl_c'	0.001	0.940525	1.547e-05	0.244393
											37	26	'ALD@aald_c'	0.572927	0.999	7.78489e-07	0.000579723
											38	1	'XRI@nadh_c'	0.001	0.393647	5.27246e-05	0.0341949
											38	2	'ASN@pi_m'	0.001	0.380335	1.44354e-05	0.00885126
											38	5	'XDH@nadh_c'	0.001	0.534192	2.98472e-05	0.0341949
											38	7	'XK@x5p_c'	0.001	0.517447	4.93079e-05	0.0528205
											38	8	'GND1@6pgl_c'	0.001	0.940525	1.547e-05	0.244393
											38	9	'ZWF@6pgl_c'	0.472743	0.999	2.44883e-07	0.000272848
											38	10	'PGI@f6p_c'	0.53926	0.999	1.4626e-08	1.24839e-05
											38	11	'LSC@coa_m'	0.001	0.736317	9.87177e-05	0.275387
											38	17	'XK@xyll_c'	0.001	0.781004	1.8665e-05	0.0664984
											38	25	'NDR@feri_m'	0.001	0.576644	0.000389128	0.529494
											39	1	'XRI@nadh_c'	0.001	0.691729	1.52543e-05	0.0341949
											39	2	'ASN@pi_m'	0.590825	0.999	8.86899e-09	6.13606e-06
											39	8	'GND1@6pgl_c'	0.949303	0.999	2.44883e-07	1.30649e-05
											39	12	'NDH@q_m'	0.765222	0.999	3.63324e-09	1.1136e-06
											40	1	'XRI@nadh_c'	0.691729	0.849241	6.07643e-06	1.52543e-05
											40	2	'ASN@pi_m'	0.590825	0.999	8.86899e-09	6.13606e-06
											40	3	'XRI@nad_c'	0.001	0.750711	0.000505367	1.52034
											40	6	'ASN@adp_m'	0.271545	0.999	1.7486e-06	0.00468616
											40	8	'GND1@6pgl_c'	0.905614	0.999	2.44883e-07	2.54969e-05
											41	1	'XRI@nadh_c'	0.894085	0.999	3.42633e-08	4.05486e-06
											41	2	'ASN@pi_m'	0.590825	0.999	8.86899e-09	6.13606e-06
											41	3	'XRI@nad_c'	0.910045	0.999	1.52339e-06	0.000150431
											42	1	'XRI@nadh_c'	0.001	0.363674	5.98912e-05	0.0341949
											42	2	'ASN@pi_m'	0.590825	0.810495	2.07162e-06	6.13606e-06
											42	4	'LSC@suc_m'	0.492243	0.999	1.22393e-07	0.000126125
											42	12	'NDH@q_m'	0.001	0.765222	1.1136e-06	0.00362598
											42	19	'PGI@g6p_c'	0.881434	0.999	2.48542e-07	3.33991e-05
											43	1	'XRI@nadh_c'	0.363674	0.691729	1.52543e-05	5.98912e-05
											43	2	'ASN@pi_m'	0.590825	0.802523	2.18021e-06	6.13606e-06
											43	3	'XRI@nad_c'	0.001	0.56054	0.00119313	1.52034
											43	4	'LSC@suc_m'	0.001	0.662273	6.23523e-05	0.122149
											43	5	'XDH@nadh_c'	0.001	0.551044	2.78877e-05	0.0341949
											43	6	'ASN@adp_m'	0.295612	0.999	1.7486e-06	0.00416241
											43	8	'GND1@6pgl_c'	0.001	0.873487	3.54325e-05	0.244393
											43	11	'LSC@coa_m'	0.001	0.423859	0.000374701	0.275387
											43	12	'NDH@q_m'	0.001	0.765222	1.1136e-06	0.00362598
											44	1	'XRI@nadh_c'	0.001	0.393647	5.27246e-05	0.0341949
											44	2	'ASN@pi_m'	0.001	0.380335	1.44354e-05	0.00885126
											44	5	'XDH@nadh_c'	0.001	0.417826	4.76928e-05	0.0341949
											44	8	'GND1@6pgl_c'	0.001	0.940525	1.547e-05	0.244393
											44	12	'NDH@q_m'	0.621532	0.999	3.63324e-09	2.21017e-06
											44	21	'ALD@nadh_c'	0.001	0.421046	4.70662e-05	0.0341949
											44	22	'LSC@adp_m'	0.001	0.757099	0.000560443	1.7451
											44	25	'NDR@feri_m'	0.576644	0.999	5.30555e-07	0.000389128
											45	1	'XRI@nadh_c'	0.363674	0.691729	1.52543e-05	5.98912e-05
											45	2	'ASN@pi_m'	0.590825	0.716049	3.5135e-06	6.13606e-06
											45	3	'XRI@nad_c'	0.56054	0.999	1.52339e-06	0.00119313
											45	5	'XDH@nadh_c'	0.444205	0.999	3.42633e-08	4.28279e-05
											45	12	'NDH@q_m'	0.001	0.765222	1.1136e-06	0.00362598
											45	24	'GPD2@pi_c'	0.58256	0.999	2.60331e-06	0.00186357
											46	1	'XRI@nadh_c'	0.691729	0.999	3.42633e-08	1.52543e-05
											46	2	'ASN@pi_m'	0.716247	0.999	8.86899e-09	3.51008e-06
											46	3	'XRI@nad_c'	0.001	0.750711	0.000505367	1.52034
											46	4	'LSC@suc_m'	0.346231	0.999	1.22393e-07	0.000230877
											46	6	'ASN@adp_m'	0.001	0.271545	0.00468616	1.7451
											46	8	'GND1@6pgl_c'	0.540989	0.999	2.44883e-07	0.000207567
											47	1	'XRI@nadh_c'	0.001	0.393647	5.27246e-05	0.0341949
											47	2	'ASN@pi_m'	0.001	0.380335	1.44354e-05	0.00885126
											47	3	'XRI@nad_c'	0.310597	0.999	1.52339e-06	0.00337793
											47	5	'XDH@nadh_c'	0.364937	0.999	3.42633e-08	5.95655e-05
											47	8	'GND1@6pgl_c'	0.001	0.940525	1.547e-05	0.244393
											47	11	'LSC@coa_m'	0.428942	0.999	2.75939e-07	0.000366995
											47	12	'NDH@q_m'	0.001	0.621532	2.21017e-06	0.00362598
											47	13	'TPI@t3p_c'	0.426011	0.999	5.56571e-08	7.49149e-05
											47	15	'ADH1@nadh_c'	0.438717	0.999	3.42633e-08	4.37917e-05
											47	25	'NDR@feri_m'	0.576644	0.999	5.30555e-07	0.000389128
											48	1	'XRI@nadh_c'	0.001	0.393647	5.27246e-05	0.0341949
											48	2	'ASN@pi_m'	0.001	0.380335	1.44354e-05	0.00885126
											48	5	'XDH@nadh_c'	0.364937	0.999	3.42633e-08	5.95655e-05
											48	8	'GND1@6pgl_c'	0.001	0.940525	1.547e-05	0.244393
											48	12	'NDH@q_m'	0.001	0.621532	2.21017e-06	0.00362598
											48	13	'TPI@t3p_c'	0.001	0.426011	7.49149e-05	0.0555458
											48	16	'TPI@dhap_c'	0.735107	0.999	2.04278e-06	0.000735371
											48	25	'NDR@feri_m'	0.576644	0.999	5.30555e-07	0.000389128
											49	1	'XRI@nadh_c'	0.691729	0.999	3.42633e-08	1.52543e-05
											49	2	'ASN@pi_m'	0.590825	0.716247	3.51008e-06	6.13606e-06
											49	3	'XRI@nad_c'	0.001	0.750711	0.000505367	1.52034
											49	4	'LSC@suc_m'	0.001	0.460172	0.000143436	0.122149
											49	6	'ASN@adp_m'	0.001	0.271545	0.00468616	1.7451
											50	1	'XRI@nadh_c'	0.691729	0.849241	6.07643e-06	1.52543e-05
											50	2	'ASN@pi_m'	0.590825	0.999	8.86899e-09	6.13606e-06
											50	3	'XRI@nad_c'	0.001	0.750711	0.000505367	1.52034
											50	4	'LSC@suc_m'	0.001	0.412429	0.000174195	0.122149
											50	5	'XDH@nadh_c'	0.001	0.221612	0.000120226	0.0341949
											50	6	'ASN@adp_m'	0.271545	0.999	1.7486e-06	0.00468616
											50	8	'GND1@6pgl_c'	0.001	0.905614	2.54969e-05	0.244393
											50	29	'SO4t@so4_c'	0.124176	0.999	5.64321e-08	0.000397622
											51	1	'XRI@nadh_c'	0.634451	0.908275	3.45672e-06	1.97216e-05
											51	2	'ASN@pi_m'	0.001	0.590825	6.13606e-06	0.00885126
											51	3	'XRI@nad_c'	0.919067	0.999	1.52339e-06	0.000134015
											51	5	'XDH@nadh_c'	0.440611	0.999	3.42633e-08	4.34564e-05
											51	20	'ZWF@g6p_c'	0.639449	0.999	2.48542e-07	0.000139999
											52	1	'XRI@nadh_c'	0.393647	0.634451	1.97216e-05	5.27246e-05
											52	2	'ASN@pi_m'	0.001	0.590825	6.13606e-06	0.00885126
											52	3	'XRI@nad_c'	0.899311	0.999	1.52339e-06	0.000170391
											52	5	'XDH@nadh_c'	0.001	0.482363	3.67322e-05	0.0341949
											52	8	'GND1@6pgl_c'	0.001	0.940525	1.547e-05	0.244393
											52	13	'TPI@t3p_c'	0.450671	0.999	5.56571e-08	6.77735e-05
											52	15	'ADH1@nadh_c'	0.001	0.772004	1.01089e-05	0.0341949
											52	16	'TPI@dhap_c'	0.001	0.901553	0.000222844	2.0387
											53	1	'XRI@nadh_c'	0.634451	0.847162	6.17534e-06	1.97216e-05
											53	2	'ASN@pi_m'	0.001	0.590825	6.13606e-06	0.00885126
											53	3	'XRI@nad_c'	0.001	0.792445	0.000398602	1.52034
											53	4	'LSC@suc_m'	0.001	0.326526	0.00025219	0.122149
											53	6	'ASN@adp_m'	0.001	0.546628	0.00144884	1.7451
											53	8	'GND1@6pgl_c'	0.001	0.957889	1.07547e-05	0.244393
											53	14	'LSC@succoa_m'	0.601214	0.999	3.07917e-06	0.00204038
											53	23	'NH4t@nh4_c'	0.631735	0.999	6.32439e-07	0.000368307
											54	1	'XRI@nadh_c'	0.363674	0.691729	1.52543e-05	5.98912e-05
											54	2	'ASN@pi_m'	0.716049	0.999	8.86899e-09	3.5135e-06
											54	3	'XRI@nad_c'	0.56054	0.999	1.52339e-06	0.00119313
											54	5	'XDH@nadh_c'	0.444205	0.999	3.42633e-08	4.28279e-05
											54	6	'ASN@adp_m'	0.001	0.314772	0.00380273	1.7451
											54	12	'NDH@q_m'	0.001	0.765222	1.1136e-06	0.00362598
											54	17	'XK@xyll_c'	0.001	0.85259	1.15089e-05	0.0664984
											54	31	'XRI@xlt_c'	0.270789	0.999	2.23199e-08	6.00453e-05
											55	1	'XRI@nadh_c'	0.363674	0.691729	1.52543e-05	5.98912e-05
											55	2	'ASN@pi_m'	0.590825	0.802523	2.18021e-06	6.13606e-06
											55	3	'XRI@nad_c'	0.001	0.56054	0.00119313	1.52034
											55	4	'LSC@suc_m'	0.001	0.662273	6.23523e-05	0.122149
											55	5	'XDH@nadh_c'	0.001	0.551044	2.78877e-05	0.0341949
											55	6	'ASN@adp_m'	0.001	0.295612	0.00416241	1.7451
											55	12	'NDH@q_m'	0.001	0.765222	1.1136e-06	0.00362598
											56	1	'XRI@nadh_c'	0.691729	0.894085	4.05486e-06	1.52543e-05
											56	2	'ASN@pi_m'	0.590825	0.999	8.86899e-09	6.13606e-06
											56	3	'XRI@nad_c'	0.750711	0.898563	0.000171799	0.000505367
											56	4	'LSC@suc_m'	0.001	0.378995	0.000200348	0.122149
											56	5	'XDH@nadh_c'	0.289043	0.999	3.42633e-08	8.41931e-05
											56	6	'ASN@adp_m'	0.3301	0.999	1.7486e-06	0.00354503
											57	1	'XRI@nadh_c'	0.001	0.363674	5.98912e-05	0.0341949
											57	2	'ASN@pi_m'	0.590825	0.810495	2.07162e-06	6.13606e-06
											57	4	'LSC@suc_m'	0.492243	0.999	1.22393e-07	0.000126125
											57	5	'XDH@nadh_c'	0.559452	0.999	3.42633e-08	2.69542e-05
											57	6	'ASN@adp_m'	0.290222	0.999	1.7486e-06	0.00427216
											57	10	'PGI@f6p_c'	0.001	0.448245	1.79855e-05	0.0145968
											57	12	'NDH@q_m'	0.001	0.765222	1.1136e-06	0.00362598
											57	19	'PGI@g6p_c'	0.001	0.881434	3.33991e-05	0.248046
											57	26	'ALD@aald_c'	0.001	0.673532	0.000376965	0.776933
											57	28	'XDH@xlt_c'	0.001	0.823869	4.76689e-06	0.0222752
											58	1	'XRI@nadh_c'	0.001	0.393647	5.27246e-05	0.0341949
											58	2	'ASN@pi_m'	0.380335	0.590825	6.13606e-06	1.44354e-05
											58	5	'XDH@nadh_c'	0.001	0.69375	1.51102e-05	0.0341949
											58	6	'ASN@adp_m'	0.355321	0.999	1.7486e-06	0.00316941
											58	8	'GND1@6pgl_c'	0.001	0.940525	1.547e-05	0.244393
											58	18	'GPD1@dhap_c'	0.743219	0.999	2.04278e-06	0.000705072
											58	21	'ALD@nadh_c'	0.001	0.519334	3.16805e-05	0.0341949
											58	41	'BIO@nh4_c'	0.552742	0.999	6.32439e-07	0.000511233
											59	1	'XRI@nadh_c'	0.393647	0.634451	1.97216e-05	5.27246e-05
											59	2	'ASN@pi_m'	0.001	0.590825	6.13606e-06	0.00885126
											59	3	'XRI@nad_c'	0.525557	0.999	1.52339e-06	0.00137385
											59	5	'XDH@nadh_c'	0.482363	0.999	3.42633e-08	3.67322e-05
											59	6	'ASN@adp_m'	0.001	0.408435	0.00253009	1.7451
											59	8	'GND1@6pgl_c'	0.001	0.940525	1.547e-05	0.244393
											59	16	'TPI@dhap_c'	0.001	0.901553	0.000222844	2.0387
											59	26	'ALD@aald_c'	0.819924	0.999	7.78489e-07	0.000170805
											60	1	'XRI@nadh_c'	0.393647	0.634451	1.97216e-05	5.27246e-05
											60	2	'ASN@pi_m'	0.343493	0.590825	6.13606e-06	1.69341e-05
											60	3	'XRI@nad_c'	0.001	0.525557	0.00137385	1.52034
											60	5	'XDH@nadh_c'	0.001	0.533188	2.99679e-05	0.0341949
											60	6	'ASN@adp_m'	0.001	0.566941	0.00133434	1.7451
											60	8	'GND1@6pgl_c'	0.001	0.940525	1.547e-05	0.244393
											60	23	'NH4t@nh4_c'	0.614047	0.999	6.32439e-07	0.000397115
											60	26	'ALD@aald_c'	0.001	0.572927	0.000579723	0.776933
											61	1	'XRI@nadh_c'	0.691729	0.894085	4.05486e-06	1.52543e-05
											61	2	'ASN@pi_m'	0.590825	0.999	8.86899e-09	6.13606e-06
											61	3	'XRI@nad_c'	0.750711	0.898563	0.000171799	0.000505367
											61	5	'XDH@nadh_c'	0.289043	0.999	3.42633e-08	8.41931e-05
											61	6	'ASN@adp_m'	0.001	0.3301	0.00354503	1.7451
											62	1	'XRI@nadh_c'	0.001	0.393647	5.27246e-05	0.0341949
											62	2	'ASN@pi_m'	0.001	0.380335	1.44354e-05	0.00885126
											62	5	'XDH@nadh_c'	0.001	0.364937	5.95655e-05	0.0341949
											62	8	'GND1@6pgl_c'	0.001	0.940525	1.547e-05	0.244393
											62	12	'NDH@q_m'	0.001	0.621532	2.21017e-06	0.00362598
											62	16	'TPI@dhap_c'	0.857461	0.999	2.04278e-06	0.000339241
											62	25	'NDR@feri_m'	0.576644	0.999	5.30555e-07	0.000389128
											63	1	'XRI@nadh_c'	0.634451	0.908275	3.45672e-06	1.97216e-05
											63	2	'ASN@pi_m'	0.001	0.590825	6.13606e-06	0.00885126
											63	3	'XRI@nad_c'	0.792445	0.919067	0.000134015	0.000398602
											63	8	'GND1@6pgl_c'	0.001	0.914578	2.28494e-05	0.244393
											63	14	'LSC@succoa_m'	0.908302	0.999	3.07917e-06	0.000310549
											64	1	'XRI@nadh_c'	0.001	0.691729	1.52543e-05	0.0341949
											64	2	'ASN@pi_m'	0.590825	0.999	8.86899e-09	6.13606e-06
											64	4	'LSC@suc_m'	0.001	0.661128	6.2672e-05	0.122149
											64	7	'XK@x5p_c'	0.578188	0.999	5.29263e-08	3.85733e-05
											64	8	'GND1@6pgl_c'	0.001	0.854825	4.15469e-05	0.244393
											64	9	'ZWF@6pgl_c'	0.001	0.64785	0.000132977	0.244393
											64	10	'PGI@f6p_c'	0.154385	0.999	1.4626e-08	8.00313e-05
											64	12	'NDH@q_m'	0.765222	0.999	3.63324e-09	1.1136e-06
											64	14	'LSC@succoa_m'	0.001	0.832479	0.000619007	3.07302
											64	20	'ZWF@g6p_c'	0.001	0.810322	5.81201e-05	0.248046
											64	25	'NDR@feri_m'	0.615462	0.999	5.30555e-07	0.000331157
											65	1	'XRI@nadh_c'	0.634451	0.999	3.42633e-08	1.97216e-05
											65	2	'ASN@pi_m'	0.001	0.590825	6.13606e-06	0.00885126
											65	3	'XRI@nad_c'	0.001	0.792445	0.000398602	1.52034
											65	8	'GND1@6pgl_c'	0.987793	0.999	2.44883e-07	3.02311e-06
											66	1	'XRI@nadh_c'	0.634451	0.908275	3.45672e-06	1.97216e-05
											66	2	'ASN@pi_m'	0.001	0.590825	6.13606e-06	0.00885126
											66	3	'XRI@nad_c'	0.792445	0.919067	0.000134015	0.000398602
											66	8	'GND1@6pgl_c'	0.914578	0.999	2.44883e-07	2.28494e-05
											67	1	'XRI@nadh_c'	0.363674	0.691729	1.52543e-05	5.98912e-05
											67	2	'ASN@pi_m'	0.590825	0.802523	2.18021e-06	6.13606e-06
											67	3	'XRI@nad_c'	0.001	0.56054	0.00119313	1.52034
											67	4	'LSC@suc_m'	0.662273	0.999	1.22393e-07	6.23523e-05
											67	8	'GND1@6pgl_c'	0.81424	0.999	2.44883e-07	5.58114e-05
											67	12	'NDH@q_m'	0.001	0.765222	1.1136e-06	0.00362598
											68	1	'XRI@nadh_c'	0.001	0.393647	5.27246e-05	0.0341949
											68	2	'ASN@pi_m'	0.001	0.380335	1.44354e-05	0.00885126
											68	7	'XK@x5p_c'	0.739844	0.999	5.29263e-08	1.85922e-05
											68	8	'GND1@6pgl_c'	0.001	0.940525	1.547e-05	0.244393
											68	15	'ADH1@nadh_c'	0.672941	0.999	3.42633e-08	1.66358e-05
											68	17	'XK@xyll_c'	0.781004	0.999	6.66316e-08	1.8665e-05
											68	25	'NDR@feri_m'	0.001	0.576644	0.000389128	0.529494
											69	1	'XRI@nadh_c'	0.001	0.691729	1.52543e-05	0.0341949
											69	2	'ASN@pi_m'	0.590825	0.999	8.86899e-09	6.13606e-06
											69	4	'LSC@suc_m'	0.001	0.661128	6.2672e-05	0.122149
											69	7	'XK@x5p_c'	0.578188	0.999	5.29263e-08	3.85733e-05
											69	8	'GND1@6pgl_c'	0.001	0.854825	4.15469e-05	0.244393
											69	9	'ZWF@6pgl_c'	0.001	0.64785	0.000132977	0.244393
											69	12	'NDH@q_m'	0.765222	0.999	3.63324e-09	1.1136e-06
											69	14	'LSC@succoa_m'	0.001	0.832479	0.000619007	3.07302
											69	20	'ZWF@g6p_c'	0.810322	0.999	2.48542e-07	5.81201e-05
											70	1	'XRI@nadh_c'	0.363674	0.691729	1.52543e-05	5.98912e-05
											70	2	'ASN@pi_m'	0.590825	0.802523	2.18021e-06	6.13606e-06
											70	3	'XRI@nad_c'	0.001	0.56054	0.00119313	1.52034
											70	4	'LSC@suc_m'	0.662273	0.999	1.22393e-07	6.23523e-05
											70	6	'ASN@adp_m'	0.001	0.313128	0.00383186	1.7451
											70	8	'GND1@6pgl_c'	0.001	0.81424	5.58114e-05	0.244393
											70	12	'NDH@q_m'	0.001	0.765222	1.1136e-06	0.00362598
											71	1	'XRI@nadh_c'	0.001	0.634451	1.97216e-05	0.0341949
											71	2	'ASN@pi_m'	0.001	0.590825	6.13606e-06	0.00885126
											71	8	'GND1@6pgl_c'	0.984423	0.999	2.44883e-07	3.87109e-06
											71	9	'ZWF@6pgl_c'	0.001	0.267798	0.000668878	0.244393
											72	1	'XRI@nadh_c'	0.363674	0.691729	1.52543e-05	5.98912e-05
											72	2	'ASN@pi_m'	0.716049	0.999	8.86899e-09	3.5135e-06
											72	3	'XRI@nad_c'	0.56054	0.999	1.52339e-06	0.00119313
											72	5	'XDH@nadh_c'	0.444205	0.999	3.42633e-08	4.28279e-05
											72	12	'NDH@q_m'	0.001	0.765222	1.1136e-06	0.00362598
											72	17	'XK@xyll_c'	0.85259	0.999	6.66316e-08	1.15089e-05
											72	31	'XRI@xlt_c'	0.270789	0.999	2.23199e-08	6.00453e-05
											73	1	'XRI@nadh_c'	0.393647	0.634451	1.97216e-05	5.27246e-05
											73	2	'ASN@pi_m'	0.001	0.590825	6.13606e-06	0.00885126
											73	3	'XRI@nad_c'	0.525557	0.999	1.52339e-06	0.00137385
											73	5	'XDH@nadh_c'	0.001	0.482363	3.67322e-05	0.0341949
											73	6	'ASN@adp_m'	0.001	0.189309	0.00748064	1.7451
											73	8	'GND1@6pgl_c'	0.001	0.940525	1.547e-05	0.244393
											73	12	'NDH@q_m'	0.001	0.797583	9.21154e-07	0.00362598
											73	13	'TPI@t3p_c'	0.001	0.450671	6.77735e-05	0.0555458
											73	15	'ADH1@nadh_c'	0.001	0.772004	1.01089e-05	0.0341949
											73	16	'TPI@dhap_c'	0.001	0.901553	0.000222844	2.0387
											74	1	'XRI@nadh_c'	0.393647	0.634451	1.97216e-05	5.27246e-05
											74	2	'ASN@pi_m'	0.001	0.590825	6.13606e-06	0.00885126
											74	3	'XRI@nad_c'	0.525557	0.999	1.52339e-06	0.00137385
											74	5	'XDH@nadh_c'	0.001	0.482363	3.67322e-05	0.0341949
											74	6	'ASN@adp_m'	0.189309	0.999	1.7486e-06	0.00748064
											74	8	'GND1@6pgl_c'	0.001	0.940525	1.547e-05	0.244393
											74	12	'NDH@q_m'	0.001	0.797583	9.21154e-07	0.00362598
											74	13	'TPI@t3p_c'	0.001	0.450671	6.77735e-05	0.0555458
											74	15	'ADH1@nadh_c'	0.001	0.772004	1.01089e-05	0.0341949
											74	16	'TPI@dhap_c'	0.001	0.901553	0.000222844	2.0387
											74	17	'XK@xyll_c'	0.789915	0.999	6.66316e-08	1.77036e-05
											75	1	'XRI@nadh_c'	0.393647	0.634451	1.97216e-05	5.27246e-05
											75	2	'ASN@pi_m'	0.001	0.590825	6.13606e-06	0.00885126
											75	3	'XRI@nad_c'	0.525557	0.999	1.52339e-06	0.00137385
											75	5	'XDH@nadh_c'	0.482363	0.999	3.42633e-08	3.67322e-05
											75	6	'ASN@adp_m'	0.001	0.408435	0.00253009	1.7451
											75	8	'GND1@6pgl_c'	0.001	0.940525	1.547e-05	0.244393
											75	15	'ADH1@nadh_c'	0.873939	0.999	3.42633e-08	4.93736e-06
											75	16	'TPI@dhap_c'	0.001	0.901553	0.000222844	2.0387
											75	26	'ALD@aald_c'	0.001	0.819924	0.000170805	0.776933
											76	1	'XRI@nadh_c'	0.001	0.393647	5.27246e-05	0.0341949
											76	2	'ASN@pi_m'	0.380335	0.590825	6.13606e-06	1.44354e-05
											76	5	'XDH@nadh_c'	0.001	0.69375	1.51102e-05	0.0341949
											76	6	'ASN@adp_m'	0.355321	0.999	1.7486e-06	0.00316941
											76	8	'GND1@6pgl_c'	0.001	0.940525	1.547e-05	0.244393
											76	14	'LSC@succoa_m'	0.814631	0.999	3.07917e-06	0.000699966
											76	15	'ADH1@nadh_c'	0.001	0.613982	2.15203e-05	0.0341949
											76	18	'GPD1@dhap_c'	0.001	0.743219	0.000705072	2.0387
											76	24	'GPD2@pi_c'	0.001	0.515155	0.00244769	2.59811
											76	30	'XDH@nad_c'	0.272047	0.999	1.52339e-06	0.00407225
											77	1	'XRI@nadh_c'	0.001	0.393647	5.27246e-05	0.0341949
											77	2	'ASN@pi_m'	0.001	0.380335	1.44354e-05	0.00885126
											77	5	'XDH@nadh_c'	0.534192	0.999	3.42633e-08	2.98472e-05
											77	6	'ASN@adp_m'	0.001	0.671557	0.000854342	1.7451
											77	8	'GND1@6pgl_c'	0.001	0.940525	1.547e-05	0.244393
											77	10	'PGI@f6p_c'	0.16746	0.999	1.4626e-08	7.26416e-05
											77	17	'XK@xyll_c'	0.001	0.781004	1.8665e-05	0.0664984
											77	19	'PGI@g6p_c'	0.001	0.847698	4.46097e-05	0.248046
											77	21	'ALD@nadh_c'	0.001	0.738043	1.21491e-05	0.0341949
											77	25	'NDR@feri_m'	0.001	0.576644	0.000389128	0.529494
											77	28	'XDH@xlt_c'	0.001	0.689471	1.00425e-05	0.0222752
											77	56	'PDA@nadh_m'	0.001	0.161227	0.000152109	0.0292089
											77	64	'XRI@xyl_c'	0.001	0.878136	0.000171284	1.23302
											78	1	'XRI@nadh_c'	0.001	0.393647	5.27246e-05	0.0341949
											78	2	'ASN@pi_m'	0.380335	0.590825	6.13606e-06	1.44354e-05
											78	4	'LSC@suc_m'	0.403995	0.999	1.22393e-07	0.000180384
											78	5	'XDH@nadh_c'	0.69375	0.999	3.42633e-08	1.51102e-05
											78	6	'ASN@adp_m'	0.355321	0.999	1.7486e-06	0.00316941
											78	8	'GND1@6pgl_c'	0.001	0.940525	1.547e-05	0.244393
											78	14	'LSC@succoa_m'	0.861799	0.999	3.07917e-06	0.000493294
											78	28	'XDH@xlt_c'	0.001	0.919249	1.95871e-06	0.0222752
											79	1	'XRI@nadh_c'	0.001	0.393647	5.27246e-05	0.0341949
											79	2	'ASN@pi_m'	0.380335	0.590825	6.13606e-06	1.44354e-05
											79	5	'XDH@nadh_c'	0.001	0.69375	1.51102e-05	0.0341949
											79	6	'ASN@adp_m'	0.355321	0.999	1.7486e-06	0.00316941
											79	8	'GND1@6pgl_c'	0.001	0.940525	1.547e-05	0.244393
											79	14	'LSC@succoa_m'	0.001	0.814631	0.000699966	3.07302
											79	15	'ADH1@nadh_c'	0.001	0.613982	2.15203e-05	0.0341949
											79	18	'GPD1@dhap_c'	0.001	0.743219	0.000705072	2.0387
											79	24	'GPD2@pi_c'	0.001	0.515155	0.00244769	2.59811
											79	25	'NDR@feri_m'	0.770446	0.999	5.30555e-07	0.00015792
											79	30	'XDH@nad_c'	0.272047	0.999	1.52339e-06	0.00407225
											80	1	'XRI@nadh_c'	0.363674	0.691729	1.52543e-05	5.98912e-05
											80	2	'ASN@pi_m'	0.590825	0.802523	2.18021e-06	6.13606e-06
											80	3	'XRI@nad_c'	0.001	0.56054	0.00119313	1.52034
											80	4	'LSC@suc_m'	0.001	0.662273	6.23523e-05	0.122149
											80	5	'XDH@nadh_c'	0.001	0.551044	2.78877e-05	0.0341949
											80	6	'ASN@adp_m'	0.295612	0.999	1.7486e-06	0.00416241
											80	8	'GND1@6pgl_c'	0.873487	0.999	2.44883e-07	3.54325e-05
											80	12	'NDH@q_m'	0.001	0.765222	1.1136e-06	0.00362598
											81	1	'XRI@nadh_c'	0.894085	0.999	3.42633e-08	4.05486e-06
											81	2	'ASN@pi_m'	0.590825	0.999	8.86899e-09	6.13606e-06
											81	3	'XRI@nad_c'	0.750711	0.910045	0.000150431	0.000505367
											81	6	'ASN@adp_m'	0.001	0.260719	0.00495327	1.7451
											82	1	'XRI@nadh_c'	0.001	0.393647	5.27246e-05	0.0341949
											82	2	'ASN@pi_m'	0.001	0.380335	1.44354e-05	0.00885126
											82	5	'XDH@nadh_c'	0.534192	0.999	3.42633e-08	2.98472e-05
											82	6	'ASN@adp_m'	0.001	0.671557	0.000854342	1.7451
											82	8	'GND1@6pgl_c'	0.001	0.940525	1.547e-05	0.244393
											82	10	'PGI@f6p_c'	0.16746	0.999	1.4626e-08	7.26416e-05
											82	17	'XK@xyll_c'	0.001	0.781004	1.8665e-05	0.0664984
											82	19	'PGI@g6p_c'	0.001	0.847698	4.46097e-05	0.248046
											82	21	'ALD@nadh_c'	0.001	0.738043	1.21491e-05	0.0341949
											82	25	'NDR@feri_m'	0.001	0.576644	0.000389128	0.529494
											82	28	'XDH@xlt_c'	0.001	0.689471	1.00425e-05	0.0222752
											82	64	'XRI@xyl_c'	0.878136	0.999	1.23549e-06	0.000171284
											83	1	'XRI@nadh_c'	0.393647	0.634451	1.97216e-05	5.27246e-05
											83	2	'ASN@pi_m'	0.001	0.590825	6.13606e-06	0.00885126
											83	3	'XRI@nad_c'	0.001	0.525557	0.00137385	1.52034
											83	6	'ASN@adp_m'	0.566941	0.999	1.7486e-06	0.00133434
											83	8	'GND1@6pgl_c'	0.001	0.940525	1.547e-05	0.244393
											83	17	'XK@xyll_c'	0.958492	0.999	6.66316e-08	2.88261e-06
											84	1	'XRI@nadh_c'	0.634451	0.908275	3.45672e-06	1.97216e-05
											84	2	'ASN@pi_m'	0.001	0.590825	6.13606e-06	0.00885126
											84	3	'XRI@nad_c'	0.919067	0.999	1.52339e-06	0.000134015
											84	5	'XDH@nadh_c'	0.440611	0.999	3.42633e-08	4.34564e-05
											84	8	'GND1@6pgl_c'	0.808131	0.999	2.44883e-07	5.80828e-05
											84	20	'ZWF@g6p_c'	0.001	0.639449	0.000139999	0.248046
											85	1	'XRI@nadh_c'	0.001	0.691729	1.52543e-05	0.0341949
											85	2	'ASN@pi_m'	0.590825	0.999	8.86899e-09	6.13606e-06
											85	4	'LSC@suc_m'	0.001	0.661128	6.2672e-05	0.122149
											85	7	'XK@x5p_c'	0.578188	0.999	5.29263e-08	3.85733e-05
											85	8	'GND1@6pgl_c'	0.001	0.854825	4.15469e-05	0.244393
											85	9	'ZWF@6pgl_c'	0.001	0.64785	0.000132977	0.244393
											85	10	'PGI@f6p_c'	0.001	0.154385	8.00313e-05	0.0145968
											85	12	'NDH@q_m'	0.765222	0.999	3.63324e-09	1.1136e-06
											85	14	'LSC@succoa_m'	0.001	0.832479	0.000619007	3.07302
											85	20	'ZWF@g6p_c'	0.001	0.810322	5.81201e-05	0.248046
											86	1	'XRI@nadh_c'	0.393647	0.634451	1.97216e-05	5.27246e-05
											86	2	'ASN@pi_m'	0.001	0.343493	1.69341e-05	0.00885126
											86	3	'XRI@nad_c'	0.001	0.525557	0.00137385	1.52034
											86	4	'LSC@suc_m'	0.001	0.424609	0.00016569	0.122149
											86	6	'ASN@adp_m'	0.001	0.566941	0.00133434	1.7451
											86	8	'GND1@6pgl_c'	0.001	0.940525	1.547e-05	0.244393
											86	17	'XK@xyll_c'	0.881658	0.999	6.66316e-08	8.93477e-06

## Sheet: Robust Extreme 2
1% Fisher pre-selection 1000_200						64 boxes	466 constraints												"s" points
Classification by Size	Index	Size	PI	Volume	Density		Top occurences (all rules)				Boxes (rules)			Sigma Ranges		KMs Ranges			77396	Global
	1	3223	0.606888	0.0144859	222492		'ASN@pi_m'	2	64		1	1	'XRI@nad_c'	0.621883	0.999	9.36066e-08	5.68578e-05		33611	Boxes
	2	2830	0.677739	0.0114966	246160		'XRI@nad_c'	1	64		1	2	'ASN@pi_m'	0.650992	0.999	4.40767e-08	2.36067e-05		0.434273	%
	3	2645	0.741777	0.0216152	122368		'XRI@nadh_c'	4	50		1	4	'XRI@nadh_c'	0.001	0.81176	0.000115207	0.49632
	4	2619	0.73005	0.0111795	234268		'TPI@t3p_c'	10	38		1	6	'ATPM@atp_c'	0.409631	0.999	2.16081e-08	3.11109e-05
	5	2045	0.68313	0.0273642	74732.6		'ASN@adp_m'	17	29		1	10	'TPI@t3p_c'	0.001	0.443828	1.30377e-05	0.0103937
	6	1785	0.588796	0.00860689	207392		'ASN@atp_m'	23	24		1	17	'ASN@adp_m'	0.281081	0.999	3.66367e-07	0.000936118
	7	1664	0.67488	0.00749955	221880		'GND1@6pgl_c'	7	24		1	23	'ASN@atp_m'	0.001	0.717858	4.30436e-06	0.0109407
	8	1441	0.577377	0.00761844	189146		'NDR@nadp_c'	3	20		2	1	'XRI@nad_c'	0.824539	0.999	9.36066e-08	1.98995e-05
	9	1329	0.645598	0.00610566	217667		'XRI@xlt_c'	19	19		2	2	'ASN@pi_m'	0.001	0.650992	2.36067e-05	0.0439886
	10	1236	0.597087	0.00481643	256622		'ATPM@atp_c'	6	14		2	4	'XRI@nadh_c'	0.001	0.660484	0.000255384	0.49632
	11	1183	0.604396	0.00553998	213539		'ADK@adp_c'	5	13		2	10	'TPI@t3p_c'	0.473462	0.999	1.04146e-08	1.15705e-05
	12	1181	0.627434	0.00501883	235314		'TPI@dhap_c'	37	10		2	19	'XRI@xlt_c'	0.001	0.65257	1.97144e-05	0.0369919
	13	1152	0.603299	0.00713807	161388		'ZWF@nadp_c'	9	9		2	32	'GPD1@dhap_c'	0.001	0.843081	0.000546195	2.93161
	14	1039	0.623677	0.00761388	136461		'PGK@dpg_c'	15	8		2	40	'GLYCt@glyc_c'	0.001	0.72161	5.15559e-05	0.133503
	15	1016	0.561024	0.00493942	205692		'NH4t@nh4_c'	8	8		2	57	'GPD2@g3p_c'	0.001	0.728991	3.95603e-06	0.0106308
	16	1009	0.58672	0.00409513	246390		'GPD2@g3p_c'	57	7		3	1	'XRI@nad_c'	0.621883	0.999	9.36066e-08	5.68578e-05
	17	978	0.527607	0.00397461	246062		'XDH@nad_c'	12	7		3	2	'ASN@pi_m'	0.650992	0.999	4.40767e-08	2.36067e-05
	18	918	0.541394	0.00401948	228388		'ZWF@6pgl_c'	11	7		3	4	'XRI@nadh_c'	0.001	0.81176	0.000115207	0.49632
	19	897	0.523969	0.0044539	201396		'GLYCt@glyc_c'	40	6		3	17	'ASN@adp_m'	0.001	0.281081	0.000936118	0.365634
	20	877	0.643101	0.00459622	190809		'GPD1@dhap_c'	32	6		3	23	'ASN@atp_m'	0.001	0.717858	4.30436e-06	0.0109407
	21	866	0.512702	0.00350685	246945		'XK@adp_c'	13	6		4	1	'XRI@nad_c'	0.819786	0.999	9.36066e-08	2.05571e-05
	22	831	0.54272	0.00293398	283233		'XK@xyll_c'	18	5		4	2	'ASN@pi_m'	0.650992	0.999	4.40767e-08	2.36067e-05
	23	821	0.539586	0.0033456	245397		'SO4t@so4_c'	14	4		4	4	'XRI@nadh_c'	0.001	0.81176	0.000115207	0.49632
	24	820	0.543902	0.00357638	229282		'ZWF@nadph_c'	38	3		4	10	'TPI@t3p_c'	0.443828	0.999	1.04146e-08	1.30377e-05
	25	810	0.654321	0.00380615	212813		'PGK@atp_c'	63	2		4	17	'ASN@adp_m'	0.281081	0.999	3.66367e-07	0.000936118
	26	780	0.633333	0.00367414	212295		'SCD@suc_m'	60	2		4	19	'XRI@xlt_c'	0.001	0.762854	1.15111e-05	0.0369919
	27	773	0.672704	0.00495299	156067		'PGI@g6p_c'	55	2		4	23	'ASN@atp_m'	0.001	0.717858	4.30436e-06	0.0109407
	28	755	0.602649	0.00307637	245419		'PGI@f6p_c'	26	2		5	1	'XRI@nad_c'	0.001	0.621883	5.68578e-05	0.0934195
	29	730	0.772603	0.00339034	215318		'XK@x5p_c'	20	2		5	2	'ASN@pi_m'	0.673086	0.999	4.40767e-08	2.13864e-05
	30	724	0.73895	0.00287013	252253		'NDR@feri_m'	75	1		5	17	'ASN@adp_m'	0.001	0.223458	0.00127189	0.365634
	31	709	0.617772	0.00285718	248146		'PEPCK@atp_c'	71	1		5	23	'ASN@atp_m'	0.241431	0.843776	2.02769e-06	3.44097e-05
	32	699	0.590844	0.00260038	268807		'TKL2@x5p_c'	69	1		6	1	'XRI@nad_c'	0.001	0.621883	5.68578e-05	0.0934195
	33	661	0.503782	0.00266835	247719		'TKL1@x5p_c'	66	1		6	2	'ASN@pi_m'	0.673086	0.999	4.40767e-08	2.13864e-05
	34	649	0.654854	0.00371653	174625		'GPD1@nad_c'	61	1		6	3	'NDR@nadp_c'	0.001	0.679737	4.02389e-05	0.0853189
	35	642	0.61838	0.00270855	237027		'PDA@pyr_m'	51	1		6	7	'GND1@6pgl_c'	0.001	0.838346	6.58186e-06	0.0340999
	36	613	0.528548	0.00285893	214416		'GND2@rl5p_c'	50	1		6	8	'NH4t@nh4_c'	0.523833	0.999	1.45425e-08	1.3206e-05
	37	601	0.500832	0.00318381	188768		'XK@atp_c'	36	1		6	9	'ZWF@nadp_c'	0.738897	0.999	8.54898e-08	3.01793e-05
	38	598	0.605351	0.00270856	220781		'TKL2@e4p_c'	29	1		6	14	'SO4t@so4_c'	0.149265	0.999	1.59029e-08	9.0548e-05
	40	597	0.562814	0.0035192	169641		'LSC@suc_m'	28	1		6	17	'ASN@adp_m'	0.297619	0.999	3.66367e-07	0.00086376
	39	597	0.606365	0.00258773	230704		'XDH@xyll_c'	27	1		7	1	'XRI@nad_c'	0.621883	0.819786	2.05571e-05	5.68578e-05
	41	567	0.566138	0.00273675	207180		'XDH@xlt_c'	25	1		7	2	'ASN@pi_m'	0.650992	0.999	4.40767e-08	2.36067e-05
	42	540	0.635185	0.00231278	233485						7	4	'XRI@nadh_c'	0.001	0.495882	0.000505069	0.49632
	43	524	0.612595	0.00275398	190270						7	10	'TPI@t3p_c'	0.443828	0.999	1.04146e-08	1.30377e-05
	44	512	0.642578	0.00205139	249587						7	17	'ASN@adp_m'	0.281081	0.999	3.66367e-07	0.000936118
	45	506	0.527668	0.00258336	195869						7	19	'XRI@xlt_c'	0.001	0.762854	1.15111e-05	0.0369919
	46	504	0.638889	0.00240279	209756						7	23	'ASN@atp_m'	0.001	0.717858	4.30436e-06	0.0109407
	47	494	0.572874	0.0020124	245478						8	1	'XRI@nad_c'	0.824539	0.999	9.36066e-08	1.98995e-05
	48	477	0.637317	0.00222818	214076						8	2	'ASN@pi_m'	0.001	0.650992	2.36067e-05	0.0439886
	49	475	0.608421	0.00253896	187084						8	4	'XRI@nadh_c'	0.001	0.660484	0.000255384	0.49632
	50	445	0.577528	0.00235723	188781						8	5	'ADK@adp_c'	0.001	0.654758	5.31326e-05	0.100666
	51	423	0.56974	0.00396172	106772						8	10	'TPI@t3p_c'	0.473462	0.999	1.04146e-08	1.15705e-05
	52	364	0.626374	0.00147922	246076						8	19	'XRI@xlt_c'	0.65257	0.999	3.7066e-08	1.97144e-05
	53	339	0.533923	0.00281009	120636						8	32	'GPD1@dhap_c'	0.001	0.843081	0.000546195	2.93161
	54	335	0.59403	0.00229423	146018						9	1	'XRI@nad_c'	0.001	0.621883	5.68578e-05	0.0934195
	55	320	0.55625	0.00161252	198448						9	2	'ASN@pi_m'	0.001	0.673086	2.13864e-05	0.0439886
	56	289	0.532872	0.00175768	164422						9	3	'NDR@nadp_c'	0.001	0.787422	2.30563e-05	0.0853189
	57	246	0.776423	0.00129523	189928						9	7	'GND1@6pgl_c'	0.943884	0.984759	5.28273e-07	2.02933e-06
	58	239	0.594142	0.000867519	275498						9	8	'NH4t@nh4_c'	0.185961	0.999	1.45425e-08	6.35958e-05
	59	219	0.579909	0.000796503	274952						9	11	'ZWF@6pgl_c'	0.325075	0.999	3.41682e-08	7.08694e-05
	60	218	0.573394	0.00125558	173626						9	55	'PGI@g6p_c'	0.001	0.824874	4.65545e-05	0.219061
	61	217	0.576037	0.000925105	234568						10	1	'XRI@nad_c'	0.806946	0.999	9.36066e-08	2.23721e-05
	62	208	0.543269	0.000844953	246168						10	2	'ASN@pi_m'	0.001	0.650992	2.36067e-05	0.0439886
	63	206	0.606796	0.000955411	215614						10	4	'XRI@nadh_c'	0.001	0.660484	0.000255384	0.49632
	64	202	0.584158	0.000798968	252826						10	10	'TPI@t3p_c'	0.001	0.473462	1.15705e-05	0.0103937
											10	37	'TPI@dhap_c'	0.877447	0.999	2.93748e-06	0.000409866
											11	1	'XRI@nad_c'	0.621883	0.999	9.36066e-08	5.68578e-05
											11	2	'ASN@pi_m'	0.650992	0.999	4.40767e-08	2.36067e-05
											11	4	'XRI@nadh_c'	0.001	0.61674	0.000308737	0.49632
											11	10	'TPI@t3p_c'	0.443828	0.999	1.04146e-08	1.30377e-05
											11	17	'ASN@adp_m'	0.281081	0.999	3.66367e-07	0.000936118
											11	19	'XRI@xlt_c'	0.762854	0.999	3.7066e-08	1.15111e-05
											11	23	'ASN@atp_m'	0.001	0.717858	4.30436e-06	0.0109407
											12	1	'XRI@nad_c'	0.001	0.621883	5.68578e-05	0.0934195
											12	2	'ASN@pi_m'	0.673086	0.999	4.40767e-08	2.13864e-05
											12	3	'NDR@nadp_c'	0.001	0.679737	4.02389e-05	0.0853189
											12	7	'GND1@6pgl_c'	0.838346	0.957135	1.52867e-06	6.58186e-06
											12	8	'NH4t@nh4_c'	0.20919	0.999	1.45425e-08	5.49209e-05
											12	11	'ZWF@6pgl_c'	0.310163	0.999	3.41682e-08	7.59177e-05
											12	17	'ASN@adp_m'	0.297619	0.999	3.66367e-07	0.00086376
											12	23	'ASN@atp_m'	0.001	0.797907	2.77382e-06	0.0109407
											13	1	'XRI@nad_c'	0.001	0.621883	5.68578e-05	0.0934195
											13	2	'ASN@pi_m'	0.001	0.673086	2.13864e-05	0.0439886
											13	3	'NDR@nadp_c'	0.001	0.554699	6.85608e-05	0.0853189
											13	5	'ADK@adp_c'	0.001	0.498195	0.000101497	0.100666
											13	7	'GND1@6pgl_c'	0.001	0.943884	2.02933e-06	0.0340999
											13	8	'NH4t@nh4_c'	0.189608	0.999	1.45425e-08	6.20932e-05
											13	9	'ZWF@nadp_c'	0.665206	0.999	8.54898e-08	4.29834e-05
											13	14	'SO4t@so4_c'	0.322452	0.999	1.59029e-08	3.33822e-05
											13	18	'XK@xyll_c'	0.516682	0.999	2.0892e-08	1.95234e-05
											13	38	'ZWF@nadph_c'	0.001	0.735836	0.000310226	0.863279
											14	1	'XRI@nad_c'	0.001	0.621883	5.68578e-05	0.0934195
											14	2	'ASN@pi_m'	0.673086	0.999	4.40767e-08	2.13864e-05
											14	17	'ASN@adp_m'	0.001	0.223458	0.00127189	0.365634
											14	19	'XRI@xlt_c'	0.001	0.694184	1.63128e-05	0.0369919
											14	23	'ASN@atp_m'	0.001	0.241431	3.44097e-05	0.0109407
											15	1	'XRI@nad_c'	0.621883	0.999	9.36066e-08	5.68578e-05
											15	2	'ASN@pi_m'	0.001	0.650992	2.36067e-05	0.0439886
											15	4	'XRI@nadh_c'	0.001	0.660484	0.000255384	0.49632
											15	6	'ATPM@atp_c'	0.758423	0.999	2.16081e-08	6.87583e-06
											15	10	'TPI@t3p_c'	0.001	0.473462	1.15705e-05	0.0103937
											15	15	'PGK@dpg_c'	0.001	0.813378	8.70633e-05	0.379079
											15	26	'PGI@f6p_c'	0.001	0.571775	7.40232e-05	0.0987387
											15	37	'TPI@dhap_c'	0.001	0.877447	0.000409866	2.93161
											15	63	'PGK@atp_c'	0.001	0.731748	7.91339e-06	0.0215649
											15	66	'TKL1@x5p_c'	0.001	0.88955	1.17614e-05	0.0946306
											16	1	'XRI@nad_c'	0.621883	0.999	9.36066e-08	5.68578e-05
											16	2	'ASN@pi_m'	0.80736	0.999	4.40767e-08	1.05064e-05
											16	4	'XRI@nadh_c'	0.001	0.81176	0.000115207	0.49632
											16	10	'TPI@t3p_c'	0.336161	0.999	1.04146e-08	2.05457e-05
											16	17	'ASN@adp_m'	0.296891	0.779765	0.000103372	0.000866774
											16	23	'ASN@atp_m'	0.717858	0.999	1.09626e-08	4.30436e-06
											16	57	'GPD2@g3p_c'	0.001	0.765776	3.25484e-06	0.0106308
											17	1	'XRI@nad_c'	0.766861	0.999	9.36066e-08	2.84296e-05
											17	2	'ASN@pi_m'	0.650992	0.80736	1.05064e-05	2.36067e-05
											17	4	'XRI@nadh_c'	0.001	0.81176	0.000115207	0.49632
											17	6	'ATPM@atp_c'	0.246246	0.999	2.16081e-08	6.60757e-05
											17	10	'TPI@t3p_c'	0.001	0.631548	6.06988e-06	0.0103937
											17	23	'ASN@atp_m'	0.717858	0.999	1.09626e-08	4.30436e-06
											18	1	'XRI@nad_c'	0.887581	0.999	9.36066e-08	1.18441e-05
											18	2	'ASN@pi_m'	0.001	0.650992	2.36067e-05	0.0439886
											18	4	'XRI@nadh_c'	0.660484	0.959693	2.08665e-05	0.000255384
											18	10	'TPI@t3p_c'	0.325021	0.999	1.04146e-08	2.16066e-05
											18	19	'XRI@xlt_c'	0.001	0.513354	3.51025e-05	0.0369919
											18	60	'SCD@suc_m'	0.356978	0.999	7.76826e-08	0.00013979
											18	69	'TKL2@x5p_c'	0.001	0.82385	2.02535e-05	0.0946306
											19	1	'XRI@nad_c'	0.001	0.621883	5.68578e-05	0.0934195
											19	2	'ASN@pi_m'	0.673086	0.999	4.40767e-08	2.13864e-05
											19	3	'NDR@nadp_c'	0.001	0.679737	4.02389e-05	0.0853189
											19	7	'GND1@6pgl_c'	0.001	0.838346	6.58186e-06	0.0340999
											19	8	'NH4t@nh4_c'	0.001	0.523833	1.3206e-05	0.0145135
											19	9	'ZWF@nadp_c'	0.738897	0.999	8.54898e-08	3.01793e-05
											19	14	'SO4t@so4_c'	0.149265	0.999	1.59029e-08	9.0548e-05
											19	17	'ASN@adp_m'	0.297619	0.999	3.66367e-07	0.00086376
											19	50	'GND2@rl5p_c'	0.529606	0.999	8.9557e-06	0.00794645
											20	1	'XRI@nad_c'	0.621883	0.824539	1.98995e-05	5.68578e-05
											20	2	'ASN@pi_m'	0.001	0.650992	2.36067e-05	0.0439886
											20	4	'XRI@nadh_c'	0.001	0.660484	0.000255384	0.49632
											20	5	'ADK@adp_c'	0.001	0.582138	7.23313e-05	0.100666
											20	10	'TPI@t3p_c'	0.473462	0.912941	9.92145e-07	1.15705e-05
											20	12	'XDH@nad_c'	0.428891	0.999	9.36066e-08	0.000124521
											20	19	'XRI@xlt_c'	0.001	0.695435	1.62168e-05	0.0369919
											20	40	'GLYCt@glyc_c'	0.001	0.79485	3.44915e-05	0.133503
											20	57	'GPD2@g3p_c'	0.001	0.929075	8.12356e-07	0.0106308
											20	61	'GPD1@nad_c'	0.001	0.702954	3.95156e-05	0.0934195
											21	1	'XRI@nad_c'	0.621883	0.806946	2.23721e-05	5.68578e-05
											21	2	'ASN@pi_m'	0.001	0.650992	2.36067e-05	0.0439886
											21	4	'XRI@nadh_c'	0.001	0.660484	0.000255384	0.49632
											21	10	'TPI@t3p_c'	0.001	0.473462	1.15705e-05	0.0103937
											21	12	'XDH@nad_c'	0.240457	0.999	9.36066e-08	0.000295383
											21	37	'TPI@dhap_c'	0.877447	0.999	2.93748e-06	0.000409866
											22	1	'XRI@nad_c'	0.621883	0.999	9.36066e-08	5.68578e-05
											22	2	'ASN@pi_m'	0.001	0.650992	2.36067e-05	0.0439886
											22	4	'XRI@nadh_c'	0.001	0.660484	0.000255384	0.49632
											22	6	'ATPM@atp_c'	0.001	0.758423	6.87583e-06	0.0215649
											22	7	'GND1@6pgl_c'	0.942724	0.999	3.41682e-08	2.07385e-06
											22	10	'TPI@t3p_c'	0.001	0.473462	1.15705e-05	0.0103937
											22	37	'TPI@dhap_c'	0.001	0.877447	0.000409866	2.93161
											23	1	'XRI@nad_c'	0.833264	0.999	9.36066e-08	1.87119e-05
											23	2	'ASN@pi_m'	0.001	0.650992	2.36067e-05	0.0439886
											23	4	'XRI@nadh_c'	0.001	0.660484	0.000255384	0.49632
											23	6	'ATPM@atp_c'	0.001	0.758423	6.87583e-06	0.0215649
											23	7	'GND1@6pgl_c'	0.001	0.942724	2.07385e-06	0.0340999
											23	10	'TPI@t3p_c'	0.001	0.473462	1.15705e-05	0.0103937
											23	15	'PGK@dpg_c'	0.001	0.946414	2.14851e-05	0.379079
											23	20	'XK@x5p_c'	0.001	0.50801	9.17381e-05	0.0946306
											23	27	'XDH@xyll_c'	0.456864	0.999	2.0892e-08	2.48123e-05
											23	28	'LSC@suc_m'	0.001	0.601649	5.1382e-05	0.0775273
											23	37	'TPI@dhap_c'	0.001	0.877447	0.000409866	2.93161
											24	1	'XRI@nad_c'	0.621883	0.887581	1.18441e-05	5.68578e-05
											24	2	'ASN@pi_m'	0.001	0.650992	2.36067e-05	0.0439886
											24	3	'NDR@nadp_c'	0.001	0.634426	4.92124e-05	0.0853189
											24	4	'XRI@nadh_c'	0.660484	0.999	4.97314e-07	0.000255384
											24	7	'GND1@6pgl_c'	0.832461	0.999	3.41682e-08	6.86972e-06
											24	11	'ZWF@6pgl_c'	0.427044	0.999	3.41682e-08	4.57969e-05
											25	1	'XRI@nad_c'	0.001	0.621883	5.68578e-05	0.0934195
											25	2	'ASN@pi_m'	0.673086	0.999	4.40767e-08	2.13864e-05
											25	3	'NDR@nadp_c'	0.001	0.363865	0.00014931	0.0853189
											25	4	'XRI@nadh_c'	0.001	0.822244	0.000107404	0.49632
											25	17	'ASN@adp_m'	0.223458	0.297619	0.00086376	0.00127189
											25	23	'ASN@atp_m'	0.001	0.843776	2.02769e-06	0.0109407
											26	1	'XRI@nad_c'	0.621883	0.999	9.36066e-08	5.68578e-05
											26	2	'ASN@pi_m'	0.80736	0.999	4.40767e-08	1.05064e-05
											26	4	'XRI@nadh_c'	0.001	0.81176	0.000115207	0.49632
											26	17	'ASN@adp_m'	0.779765	0.999	3.66367e-07	0.000103372
											26	23	'ASN@atp_m'	0.717858	0.999	1.09626e-08	4.30436e-06
											27	1	'XRI@nad_c'	0.621883	0.999	9.36066e-08	5.68578e-05
											27	2	'ASN@pi_m'	0.80736	0.999	4.40767e-08	1.05064e-05
											27	4	'XRI@nadh_c'	0.001	0.81176	0.000115207	0.49632
											27	17	'ASN@adp_m'	0.001	0.296891	0.000866774	0.365634
											27	23	'ASN@atp_m'	0.717858	0.999	1.09626e-08	4.30436e-06
											28	1	'XRI@nad_c'	0.766861	0.999	9.36066e-08	2.84296e-05
											28	2	'ASN@pi_m'	0.650992	0.80736	1.05064e-05	2.36067e-05
											28	4	'XRI@nadh_c'	0.001	0.81176	0.000115207	0.49632
											28	10	'TPI@t3p_c'	0.631548	0.999	1.04146e-08	6.06988e-06
											28	23	'ASN@atp_m'	0.717858	0.999	1.09626e-08	4.30436e-06
											29	1	'XRI@nad_c'	0.001	0.621883	5.68578e-05	0.0934195
											29	2	'ASN@pi_m'	0.001	0.673086	2.13864e-05	0.0439886
											29	3	'NDR@nadp_c'	0.001	0.787422	2.30563e-05	0.0853189
											29	7	'GND1@6pgl_c'	0.984759	0.999	3.41682e-08	5.28273e-07
											29	11	'ZWF@6pgl_c'	0.325075	0.999	3.41682e-08	7.08694e-05
											30	1	'XRI@nad_c'	0.001	0.621883	5.68578e-05	0.0934195
											30	2	'ASN@pi_m'	0.673086	0.999	4.40767e-08	2.13864e-05
											30	3	'NDR@nadp_c'	0.001	0.679737	4.02389e-05	0.0853189
											30	7	'GND1@6pgl_c'	0.957135	0.999	3.41682e-08	1.52867e-06
											30	11	'ZWF@6pgl_c'	0.310163	0.999	3.41682e-08	7.59177e-05
											30	17	'ASN@adp_m'	0.297619	0.999	3.66367e-07	0.00086376
											31	1	'XRI@nad_c'	0.621883	0.999	9.36066e-08	5.68578e-05
											31	2	'ASN@pi_m'	0.650992	0.999	4.40767e-08	2.36067e-05
											31	4	'XRI@nadh_c'	0.001	0.81176	0.000115207	0.49632
											31	6	'ATPM@atp_c'	0.001	0.409631	3.11109e-05	0.0215649
											31	10	'TPI@t3p_c'	0.001	0.443828	1.30377e-05	0.0103937
											31	13	'XK@adp_c'	0.001	0.284264	0.000253717	0.100666
											31	17	'ASN@adp_m'	0.281081	0.999	3.66367e-07	0.000936118
											31	23	'ASN@atp_m'	0.001	0.717858	4.30436e-06	0.0109407
											32	1	'XRI@nad_c'	0.621883	0.824539	1.98995e-05	5.68578e-05
											32	2	'ASN@pi_m'	0.001	0.650992	2.36067e-05	0.0439886
											32	4	'XRI@nadh_c'	0.001	0.660484	0.000255384	0.49632
											32	5	'ADK@adp_c'	0.582138	0.999	1.00868e-07	7.23313e-05
											32	10	'TPI@t3p_c'	0.473462	0.999	1.04146e-08	1.15705e-05
											32	12	'XDH@nad_c'	0.623162	0.999	9.36066e-08	5.65492e-05
											32	17	'ASN@adp_m'	0.001	0.561918	0.000285341	0.365634
											32	25	'XDH@xlt_c'	0.001	0.640543	2.07798e-05	0.0369919
											33	1	'XRI@nad_c'	0.325737	0.621883	5.68578e-05	0.000193568
											33	2	'ASN@pi_m'	0.673086	0.999	4.40767e-08	2.13864e-05
											33	3	'NDR@nadp_c'	0.001	0.679737	4.02389e-05	0.0853189
											33	4	'XRI@nadh_c'	0.001	0.4915	0.000514001	0.49632
											33	7	'GND1@6pgl_c'	0.001	0.838346	6.58186e-06	0.0340999
											33	9	'ZWF@nadp_c'	0.001	0.738897	3.01793e-05	0.0853189
											33	10	'TPI@t3p_c'	0.001	0.487731	1.09276e-05	0.0103937
											33	13	'XK@adp_c'	0.001	0.388758	0.000158436	0.100666
											33	17	'ASN@adp_m'	0.297619	0.999	3.66367e-07	0.00086376
											34	1	'XRI@nad_c'	0.899849	0.999	9.36066e-08	1.04078e-05
											34	2	'ASN@pi_m'	0.650992	0.999	4.40767e-08	2.36067e-05
											34	4	'XRI@nadh_c'	0.81176	0.999	4.97314e-07	0.000115207
											34	23	'ASN@atp_m'	0.001	0.564852	8.43688e-06	0.0109407
											35	1	'XRI@nad_c'	0.887581	0.999	9.36066e-08	1.18441e-05
											35	2	'ASN@pi_m'	0.001	0.650992	2.36067e-05	0.0439886
											35	4	'XRI@nadh_c'	0.660484	0.959693	2.08665e-05	0.000255384
											35	10	'TPI@t3p_c'	0.325021	0.999	1.04146e-08	2.16066e-05
											35	19	'XRI@xlt_c'	0.001	0.513354	3.51025e-05	0.0369919
											35	60	'SCD@suc_m'	0.001	0.356978	0.00013979	0.0775273
											36	1	'XRI@nad_c'	0.887581	0.999	9.36066e-08	1.18441e-05
											36	2	'ASN@pi_m'	0.001	0.650992	2.36067e-05	0.0439886
											36	4	'XRI@nadh_c'	0.660484	0.959693	2.08665e-05	0.000255384
											36	10	'TPI@t3p_c'	0.325021	0.999	1.04146e-08	2.16066e-05
											36	19	'XRI@xlt_c'	0.513354	0.999	3.7066e-08	3.51025e-05
											36	51	'PDA@pyr_m'	0.602522	0.999	9.43088e-06	0.00621523
											37	1	'XRI@nad_c'	0.621883	0.887581	1.18441e-05	5.68578e-05
											37	2	'ASN@pi_m'	0.001	0.650992	2.36067e-05	0.0439886
											37	3	'NDR@nadp_c'	0.001	0.634426	4.92124e-05	0.0853189
											37	4	'XRI@nadh_c'	0.660484	0.893744	5.90661e-05	0.000255384
											37	5	'ADK@adp_c'	0.001	0.613414	6.35054e-05	0.100666
											37	7	'GND1@6pgl_c'	0.001	0.832461	6.86972e-06	0.0340999
											37	10	'TPI@t3p_c'	0.486333	0.999	1.04146e-08	1.09889e-05
											37	18	'XK@xyll_c'	0.001	0.943328	1.25387e-06	0.0208502
											37	71	'PEPCK@atp_c'	0.497312	0.999	2.16081e-08	2.18199e-05
											38	1	'XRI@nad_c'	0.824539	0.999	9.36066e-08	1.98995e-05
											38	2	'ASN@pi_m'	0.001	0.650992	2.36067e-05	0.0439886
											38	4	'XRI@nadh_c'	0.001	0.660484	0.000255384	0.49632
											38	10	'TPI@t3p_c'	0.473462	0.999	1.04146e-08	1.15705e-05
											38	19	'XRI@xlt_c'	0.001	0.65257	1.97144e-05	0.0369919
											38	20	'XK@x5p_c'	0.001	0.445185	0.000118052	0.0946306
											38	32	'GPD1@dhap_c'	0.001	0.843081	0.000546195	2.93161
											38	40	'GLYCt@glyc_c'	0.72161	0.999	1.33771e-07	5.15559e-05
											39	1	'XRI@nad_c'	0.001	0.621883	5.68578e-05	0.0934195
											39	2	'ASN@pi_m'	0.673086	0.999	4.40767e-08	2.13864e-05
											39	3	'NDR@nadp_c'	0.363865	0.999	8.54898e-08	0.00014931
											39	4	'XRI@nadh_c'	0.001	0.822244	0.000107404	0.49632
											39	6	'ATPM@atp_c'	0.47113	0.999	2.16081e-08	2.42321e-05
											39	17	'ASN@adp_m'	0.223458	0.297619	0.00086376	0.00127189
											39	23	'ASN@atp_m'	0.001	0.843776	2.02769e-06	0.0109407
											40	1	'XRI@nad_c'	0.621883	0.999	9.36066e-08	5.68578e-05
											40	2	'ASN@pi_m'	0.001	0.650992	2.36067e-05	0.0439886
											40	4	'XRI@nadh_c'	0.001	0.660484	0.000255384	0.49632
											40	6	'ATPM@atp_c'	0.001	0.758423	6.87583e-06	0.0215649
											40	7	'GND1@6pgl_c'	0.001	0.942724	2.07385e-06	0.0340999
											40	10	'TPI@t3p_c'	0.001	0.473462	1.15705e-05	0.0103937
											40	15	'PGK@dpg_c'	0.946414	0.999	3.79839e-07	2.14851e-05
											40	37	'TPI@dhap_c'	0.001	0.877447	0.000409866	2.93161
											41	1	'XRI@nad_c'	0.325737	0.621883	5.68578e-05	0.000193568
											41	2	'ASN@pi_m'	0.673086	0.999	4.40767e-08	2.13864e-05
											41	3	'NDR@nadp_c'	0.001	0.679737	4.02389e-05	0.0853189
											41	4	'XRI@nadh_c'	0.001	0.4915	0.000514001	0.49632
											41	7	'GND1@6pgl_c'	0.001	0.838346	6.58186e-06	0.0340999
											41	8	'NH4t@nh4_c'	0.441061	0.999	1.45425e-08	1.84108e-05
											41	9	'ZWF@nadp_c'	0.001	0.738897	3.01793e-05	0.0853189
											41	10	'TPI@t3p_c'	0.487731	0.999	1.04146e-08	1.09276e-05
											41	17	'ASN@adp_m'	0.297619	0.999	3.66367e-07	0.00086376
											41	19	'XRI@xlt_c'	0.320814	0.999	3.7066e-08	7.83929e-05
											42	1	'XRI@nad_c'	0.325737	0.621883	5.68578e-05	0.000193568
											42	2	'ASN@pi_m'	0.673086	0.999	4.40767e-08	2.13864e-05
											42	3	'NDR@nadp_c'	0.001	0.679737	4.02389e-05	0.0853189
											42	4	'XRI@nadh_c'	0.001	0.4915	0.000514001	0.49632
											42	7	'GND1@6pgl_c'	0.001	0.838346	6.58186e-06	0.0340999
											42	9	'ZWF@nadp_c'	0.001	0.738897	3.01793e-05	0.0853189
											42	10	'TPI@t3p_c'	0.487731	0.999	1.04146e-08	1.09276e-05
											42	17	'ASN@adp_m'	0.297619	0.999	3.66367e-07	0.00086376
											42	19	'XRI@xlt_c'	0.001	0.320814	7.83929e-05	0.0369919
											43	1	'XRI@nad_c'	0.286639	0.621883	5.68578e-05	0.000232727
											43	2	'ASN@pi_m'	0.673086	0.999	4.40767e-08	2.13864e-05
											43	3	'NDR@nadp_c'	0.679737	0.999	8.54898e-08	4.02389e-05
											43	4	'XRI@nadh_c'	0.001	0.621171	0.00030299	0.49632
											43	6	'ATPM@atp_c'	0.638606	0.999	2.16081e-08	1.2216e-05
											43	17	'ASN@adp_m'	0.297619	0.999	3.66367e-07	0.00086376
											43	23	'ASN@atp_m'	0.001	0.497617	1.10565e-05	0.0109407
											44	1	'XRI@nad_c'	0.824539	0.999	9.36066e-08	1.98995e-05
											44	2	'ASN@pi_m'	0.001	0.650992	2.36067e-05	0.0439886
											44	4	'XRI@nadh_c'	0.001	0.660484	0.000255384	0.49632
											44	10	'TPI@t3p_c'	0.473462	0.999	1.04146e-08	1.15705e-05
											44	12	'XDH@nad_c'	0.520026	0.999	9.36066e-08	8.63108e-05
											44	19	'XRI@xlt_c'	0.001	0.65257	1.97144e-05	0.0369919
											44	32	'GPD1@dhap_c'	0.001	0.843081	0.000546195	2.93161
											44	40	'GLYCt@glyc_c'	0.001	0.72161	5.15559e-05	0.133503
											44	57	'GPD2@g3p_c'	0.728991	0.999	1.0652e-08	3.95603e-06
											45	1	'XRI@nad_c'	0.001	0.325737	0.000193568	0.0934195
											45	2	'ASN@pi_m'	0.673086	0.999	4.40767e-08	2.13864e-05
											45	3	'NDR@nadp_c'	0.001	0.679737	4.02389e-05	0.0853189
											45	7	'GND1@6pgl_c'	0.001	0.838346	6.58186e-06	0.0340999
											45	9	'ZWF@nadp_c'	0.001	0.738897	3.01793e-05	0.0853189
											45	11	'ZWF@6pgl_c'	0.533121	0.999	3.41682e-08	2.98928e-05
											45	13	'XK@adp_c'	0.001	0.456885	0.000119785	0.100666
											45	17	'ASN@adp_m'	0.297619	0.999	3.66367e-07	0.00086376
											45	23	'ASN@atp_m'	0.001	0.540005	9.32899e-06	0.0109407
											45	36	'XK@atp_c'	0.001	0.712122	8.72642e-06	0.0215649
											46	1	'XRI@nad_c'	0.621883	0.819786	2.05571e-05	5.68578e-05
											46	2	'ASN@pi_m'	0.650992	0.999	4.40767e-08	2.36067e-05
											46	4	'XRI@nadh_c'	0.495882	0.81176	0.000115207	0.000505069
											46	10	'TPI@t3p_c'	0.443828	0.999	1.04146e-08	1.30377e-05
											46	17	'ASN@adp_m'	0.281081	0.999	3.66367e-07	0.000936118
											46	19	'XRI@xlt_c'	0.001	0.762854	1.15111e-05	0.0369919
											46	23	'ASN@atp_m'	0.001	0.717858	4.30436e-06	0.0109407
											46	32	'GPD1@dhap_c'	0.001	0.502966	0.00289993	2.93161
											47	1	'XRI@nad_c'	0.621883	0.999	9.36066e-08	5.68578e-05
											47	2	'ASN@pi_m'	0.650992	0.999	4.40767e-08	2.36067e-05
											47	4	'XRI@nadh_c'	0.001	0.81176	0.000115207	0.49632
											47	6	'ATPM@atp_c'	0.001	0.409631	3.11109e-05	0.0215649
											47	10	'TPI@t3p_c'	0.001	0.443828	1.30377e-05	0.0103937
											47	13	'XK@adp_c'	0.284264	0.999	1.00868e-07	0.000253717
											47	15	'PGK@dpg_c'	0.720266	0.999	3.79839e-07	0.000147373
											47	17	'ASN@adp_m'	0.281081	0.999	3.66367e-07	0.000936118
											47	23	'ASN@atp_m'	0.001	0.717858	4.30436e-06	0.0109407
											48	1	'XRI@nad_c'	0.621883	0.999	9.36066e-08	5.68578e-05
											48	2	'ASN@pi_m'	0.001	0.650992	2.36067e-05	0.0439886
											48	4	'XRI@nadh_c'	0.001	0.660484	0.000255384	0.49632
											48	6	'ATPM@atp_c'	0.758423	0.999	2.16081e-08	6.87583e-06
											48	10	'TPI@t3p_c'	0.001	0.473462	1.15705e-05	0.0103937
											48	15	'PGK@dpg_c'	0.813378	0.999	3.79839e-07	8.70633e-05
											48	37	'TPI@dhap_c'	0.001	0.877447	0.000409866	2.93161
											48	63	'PGK@atp_c'	0.001	0.731748	7.91339e-06	0.0215649
											49	1	'XRI@nad_c'	0.621883	0.824539	1.98995e-05	5.68578e-05
											49	2	'ASN@pi_m'	0.001	0.650992	2.36067e-05	0.0439886
											49	4	'XRI@nadh_c'	0.001	0.660484	0.000255384	0.49632
											49	5	'ADK@adp_c'	0.001	0.582138	7.23313e-05	0.100666
											49	10	'TPI@t3p_c'	0.473462	0.999	1.04146e-08	1.15705e-05
											49	12	'XDH@nad_c'	0.001	0.428891	0.000124521	0.0934195
											49	15	'PGK@dpg_c'	0.568418	0.999	3.79839e-07	0.000288111
											49	19	'XRI@xlt_c'	0.001	0.695435	1.62168e-05	0.0369919
											49	40	'GLYCt@glyc_c'	0.001	0.79485	3.44915e-05	0.133503
											49	57	'GPD2@g3p_c'	0.001	0.929075	8.12356e-07	0.0106308
											50	1	'XRI@nad_c'	0.621883	0.824539	1.98995e-05	5.68578e-05
											50	2	'ASN@pi_m'	0.001	0.650992	2.36067e-05	0.0439886
											50	4	'XRI@nadh_c'	0.001	0.660484	0.000255384	0.49632
											50	5	'ADK@adp_c'	0.001	0.582138	7.23313e-05	0.100666
											50	6	'ATPM@atp_c'	0.688099	0.999	2.16081e-08	9.78472e-06
											50	10	'TPI@t3p_c'	0.473462	0.999	1.04146e-08	1.15705e-05
											50	19	'XRI@xlt_c'	0.695435	0.999	3.7066e-08	1.62168e-05
											50	57	'GPD2@g3p_c'	0.001	0.929075	8.12356e-07	0.0106308
											51	1	'XRI@nad_c'	0.621883	0.899849	1.04078e-05	5.68578e-05
											51	2	'ASN@pi_m'	0.650992	0.999	4.40767e-08	2.36067e-05
											51	4	'XRI@nadh_c'	0.81176	0.999	4.97314e-07	0.000115207
											51	17	'ASN@adp_m'	0.001	0.216943	0.00132108	0.365634
											52	1	'XRI@nad_c'	0.001	0.621883	5.68578e-05	0.0934195
											52	2	'ASN@pi_m'	0.001	0.673086	2.13864e-05	0.0439886
											52	3	'NDR@nadp_c'	0.001	0.554699	6.85608e-05	0.0853189
											52	5	'ADK@adp_c'	0.498195	0.999	1.00868e-07	0.000101497
											52	7	'GND1@6pgl_c'	0.001	0.943884	2.02933e-06	0.0340999
											52	9	'ZWF@nadp_c'	0.904878	0.999	8.54898e-08	8.97777e-06
											52	26	'PGI@f6p_c'	0.001	0.265771	0.000273052	0.0987387
											52	38	'ZWF@nadph_c'	0.001	0.642497	0.000480834	0.863279
											52	55	'PGI@g6p_c'	0.001	0.828103	4.5518e-05	0.219061
											53	1	'XRI@nad_c'	0.001	0.621883	5.68578e-05	0.0934195
											53	2	'ASN@pi_m'	0.902814	0.999	4.40767e-08	4.74001e-06
											53	17	'ASN@adp_m'	0.001	0.297619	0.00086376	0.365634
											53	23	'ASN@atp_m'	0.843776	0.999	1.09626e-08	2.02769e-06
											54	1	'XRI@nad_c'	0.001	0.621883	5.68578e-05	0.0934195
											54	2	'ASN@pi_m'	0.001	0.673086	2.13864e-05	0.0439886
											54	3	'NDR@nadp_c'	0.001	0.554699	6.85608e-05	0.0853189
											54	5	'ADK@adp_c'	0.001	0.498195	0.000101497	0.100666
											54	7	'GND1@6pgl_c'	0.001	0.943884	2.02933e-06	0.0340999
											54	8	'NH4t@nh4_c'	0.189608	0.999	1.45425e-08	6.20932e-05
											54	9	'ZWF@nadp_c'	0.665206	0.999	8.54898e-08	4.29834e-05
											54	14	'SO4t@so4_c'	0.322452	0.999	1.59029e-08	3.33822e-05
											54	18	'XK@xyll_c'	0.001	0.516682	1.95234e-05	0.0208502
											54	38	'ZWF@nadph_c'	0.001	0.735836	0.000310226	0.863279
											54	75	'NDR@feri_m'	0.699346	0.999	3.51425e-07	0.000150929
											55	1	'XRI@nad_c'	0.001	0.621883	5.68578e-05	0.0934195
											55	2	'ASN@pi_m'	0.001	0.673086	2.13864e-05	0.0439886
											55	7	'GND1@6pgl_c'	0.988149	0.999	3.41682e-08	4.09361e-07
											55	11	'ZWF@6pgl_c'	0.001	0.325075	7.08694e-05	0.0340999
											56	1	'XRI@nad_c'	0.621883	0.887581	1.18441e-05	5.68578e-05
											56	2	'ASN@pi_m'	0.001	0.650992	2.36067e-05	0.0439886
											56	3	'NDR@nadp_c'	0.001	0.634426	4.92124e-05	0.0853189
											56	4	'XRI@nadh_c'	0.660484	0.999	4.97314e-07	0.000255384
											56	7	'GND1@6pgl_c'	0.001	0.832461	6.86972e-06	0.0340999
											56	18	'XK@xyll_c'	0.943328	0.999	2.0892e-08	1.25387e-06
											57	1	'XRI@nad_c'	0.621883	0.824539	1.98995e-05	5.68578e-05
											57	2	'ASN@pi_m'	0.001	0.650992	2.36067e-05	0.0439886
											57	4	'XRI@nadh_c'	0.001	0.660484	0.000255384	0.49632
											57	5	'ADK@adp_c'	0.001	0.582138	7.23313e-05	0.100666
											57	10	'TPI@t3p_c'	0.912941	0.999	1.04146e-08	9.92145e-07
											57	12	'XDH@nad_c'	0.428891	0.999	9.36066e-08	0.000124521
											57	19	'XRI@xlt_c'	0.001	0.695435	1.62168e-05	0.0369919
											57	40	'GLYCt@glyc_c'	0.001	0.79485	3.44915e-05	0.133503
											57	57	'GPD2@g3p_c'	0.001	0.929075	8.12356e-07	0.0106308
											58	1	'XRI@nad_c'	0.824539	0.999	9.36066e-08	1.98995e-05
											58	2	'ASN@pi_m'	0.001	0.650992	2.36067e-05	0.0439886
											58	4	'XRI@nadh_c'	0.001	0.660484	0.000255384	0.49632
											58	5	'ADK@adp_c'	0.654758	0.999	1.00868e-07	5.31326e-05
											58	10	'TPI@t3p_c'	0.473462	0.999	1.04146e-08	1.15705e-05
											58	18	'XK@xyll_c'	0.784041	0.999	2.0892e-08	5.7488e-06
											58	19	'XRI@xlt_c'	0.65257	0.999	3.7066e-08	1.97144e-05
											58	32	'GPD1@dhap_c'	0.001	0.843081	0.000546195	2.93161
											59	1	'XRI@nad_c'	0.621883	0.824539	1.98995e-05	5.68578e-05
											59	2	'ASN@pi_m'	0.001	0.650992	2.36067e-05	0.0439886
											59	4	'XRI@nadh_c'	0.001	0.660484	0.000255384	0.49632
											59	5	'ADK@adp_c'	0.582138	0.999	1.00868e-07	7.23313e-05
											59	7	'GND1@6pgl_c'	0.933331	0.999	3.41682e-08	2.43825e-06
											59	10	'TPI@t3p_c'	0.473462	0.999	1.04146e-08	1.15705e-05
											59	12	'XDH@nad_c'	0.001	0.623162	5.65492e-05	0.0934195
											60	1	'XRI@nad_c'	0.621883	0.833264	1.87119e-05	5.68578e-05
											60	2	'ASN@pi_m'	0.001	0.650992	2.36067e-05	0.0439886
											60	4	'XRI@nadh_c'	0.001	0.660484	0.000255384	0.49632
											60	5	'ADK@adp_c'	0.001	0.763372	3.12356e-05	0.100666
											60	6	'ATPM@atp_c'	0.001	0.758423	6.87583e-06	0.0215649
											60	7	'GND1@6pgl_c'	0.001	0.942724	2.07385e-06	0.0340999
											60	8	'NH4t@nh4_c'	0.241302	0.999	1.45425e-08	4.56788e-05
											60	10	'TPI@t3p_c'	0.001	0.473462	1.15705e-05	0.0103937
											60	13	'XK@adp_c'	0.001	0.547596	8.32503e-05	0.100666
											60	15	'PGK@dpg_c'	0.001	0.946414	2.14851e-05	0.379079
											60	29	'TKL2@e4p_c'	0.845051	0.999	6.69954e-08	1.2272e-05
											60	37	'TPI@dhap_c'	0.001	0.877447	0.000409866	2.93161
											61	1	'XRI@nad_c'	0.621883	0.766861	2.84296e-05	5.68578e-05
											61	2	'ASN@pi_m'	0.650992	0.80736	1.05064e-05	2.36067e-05
											61	4	'XRI@nadh_c'	0.001	0.81176	0.000115207	0.49632
											61	7	'GND1@6pgl_c'	0.821825	0.999	3.41682e-08	7.40037e-06
											61	23	'ASN@atp_m'	0.717858	0.999	1.09626e-08	4.30436e-06
											62	1	'XRI@nad_c'	0.887581	0.999	9.36066e-08	1.18441e-05
											62	2	'ASN@pi_m'	0.001	0.650992	2.36067e-05	0.0439886
											62	4	'XRI@nadh_c'	0.660484	0.959693	2.08665e-05	0.000255384
											62	10	'TPI@t3p_c'	0.001	0.325021	2.16066e-05	0.0103937
											62	37	'TPI@dhap_c'	0.881278	0.999	2.93748e-06	0.000395331
											63	1	'XRI@nad_c'	0.621883	0.899849	1.04078e-05	5.68578e-05
											63	2	'ASN@pi_m'	0.650992	0.999	4.40767e-08	2.36067e-05
											63	3	'NDR@nadp_c'	0.001	0.603263	5.61662e-05	0.0853189
											63	4	'XRI@nadh_c'	0.81176	0.999	4.97314e-07	0.000115207
											63	7	'GND1@6pgl_c'	0.889248	0.999	3.41682e-08	4.25125e-06
											63	17	'ASN@adp_m'	0.216943	0.999	3.66367e-07	0.00132108
											64	1	'XRI@nad_c'	0.621883	0.999	9.36066e-08	5.68578e-05
											64	2	'ASN@pi_m'	0.650992	0.999	4.40767e-08	2.36067e-05
											64	4	'XRI@nadh_c'	0.001	0.81176	0.000115207	0.49632
											64	6	'ATPM@atp_c'	0.001	0.409631	3.11109e-05	0.0215649
											64	10	'TPI@t3p_c'	0.001	0.443828	1.30377e-05	0.0103937
											64	13	'XK@adp_c'	0.284264	0.999	1.00868e-07	0.000253717
											64	15	'PGK@dpg_c'	0.001	0.720266	0.000147373	0.379079
											64	17	'ASN@adp_m'	0.281081	0.999	3.66367e-07	0.000936118
											64	23	'ASN@atp_m'	0.001	0.717858	4.30436e-06	0.0109407
											64	37	'TPI@dhap_c'	0.845806	0.999	2.93748e-06	0.00053498

## Sheet: Robust Reference Top 3
1000_200 -> ref 3features						74 boxes	222 constraints												"s" points
Classification by Size	Index	Size	PI	Volume	Density		Top occurences (all rules)				Boxes (rules)			Sigma Ranges		KMs Ranges			94254	Global
	1	8842	0.711604	0.04876	181337		'XRI@nad_c'	234	74		1	135	'ASN@pi_m'	0.789099	0.999	6.48786e-09	1.73227e-06		53261	Boxes
	2	7676	0.670401	0.043875	174951		'XRI@nadh_c'	232	74		1	232	'XRI@nadh_c'	0.001	0.439234	9.7565e-05	0.0763437		0.565079	%
	3	7205	0.601527	0.0363368	198284		'ASN@pi_m'	135	74		1	234	'XRI@nad_c'	0.473633	0.999	3.37437e-07	0.000374632
	4	5947	0.600303	0.0265103	224328						2	135	'ASN@pi_m'	0.789099	0.999	6.48786e-09	1.73227e-06
	5	4548	0.659191	0.021833	208308						2	232	'XRI@nadh_c'	0.001	0.439234	9.7565e-05	0.0763437
	6	3880	0.686082	0.0219009	177162						2	234	'XRI@nad_c'	0.001	0.473633	0.000374632	0.336763
	7	2944	0.628736	0.017179	171372						3	135	'ASN@pi_m'	0.651097	0.789099	1.73227e-06	3.47317e-06
	8	2478	0.621065	0.0127931	193698						3	232	'XRI@nadh_c'	0.001	0.421516	0.000104878	0.0763437
	9	2207	0.555505	0.0101594	217238						3	234	'XRI@nad_c'	0.001	0.624668	0.000202547	0.336763
	10	2103	0.582501	0.0121531	173043						4	135	'ASN@pi_m'	0.470895	0.651097	3.47317e-06	7.28257e-06
	11	1964	0.59165	0.00899579	218324						4	232	'XRI@nadh_c'	0.001	0.592786	5.24967e-05	0.0763437
	12	1417	0.532816	0.00632733	223949						4	234	'XRI@nad_c'	0.751825	0.999	3.37437e-07	0.000111275
	13	1391	0.537743	0.00832697	167048						5	135	'ASN@pi_m'	0.651097	0.789099	1.73227e-06	3.47317e-06
	14	1335	0.548315	0.00557147	239614						5	232	'XRI@nadh_c'	0.001	0.421516	0.000104878	0.0763437
	15	1253	0.553073	0.00652313	192086						5	234	'XRI@nad_c'	0.624668	0.999	3.37437e-07	0.000202547
	16	1205	0.594191	0.0054017	223078						6	135	'ASN@pi_m'	0.789099	0.999	6.48786e-09	1.73227e-06
	17	1179	0.572519	0.00512812	229909						6	232	'XRI@nadh_c'	0.439234	0.733351	2.77866e-05	9.7565e-05
	18	1171	0.563621	0.00632814	185047						6	234	'XRI@nad_c'	0.646929	0.999	3.37437e-07	0.000183977
	19	1138	0.575571	0.00686763	165705						7	135	'ASN@pi_m'	0.909714	0.999	6.48786e-09	6.43253e-07
	20	1071	0.536881	0.00501131	213717						7	232	'XRI@nadh_c'	0.439234	0.733351	2.77866e-05	9.7565e-05
	21	1030	0.571845	0.00433889	237388						7	234	'XRI@nad_c'	0.001	0.646929	0.000183977	0.336763
	22	1013	0.537019	0.00427826	236778						8	135	'ASN@pi_m'	0.651097	0.789099	1.73227e-06	3.47317e-06
	23	909	0.50385	0.00400818	226786						8	232	'XRI@nadh_c'	0.421516	0.733351	2.77866e-05	0.000104878
	24	901	0.600444	0.00364783	246996						8	234	'XRI@nad_c'	0.702718	0.999	3.37437e-07	0.000142608
	25	884	0.55543	0.00374481	236060						9	135	'ASN@pi_m'	0.001	0.470895	7.28257e-06	0.00647489
	26	876	0.534247	0.00397178	220556						9	232	'XRI@nadh_c'	0.0413509	0.116569	0.000579155	0.00177167
	27	865	0.52948	0.00375793	230180						9	234	'XRI@nad_c'	0.535059	0.821885	7.30549e-05	0.000292924
	28	819	0.528694	0.00401388	204042						10	135	'ASN@pi_m'	0.789099	0.909714	6.43253e-07	1.73227e-06
	29	816	0.530637	0.00384112	212438						10	232	'XRI@nadh_c'	0.439234	0.594982	5.20209e-05	9.7565e-05
	30	812	0.564039	0.00354192	229254						10	234	'XRI@nad_c'	0.001	0.646929	0.000183977	0.336763
	31	810	0.561728	0.00369096	219455						11	135	'ASN@pi_m'	0.470895	0.651097	3.47317e-06	7.28257e-06
	32	758	0.521108	0.00458009	165499						11	232	'XRI@nadh_c'	0.001	0.230297	0.000255413	0.0763437
	33	728	0.524725	0.00344339	211420						11	234	'XRI@nad_c'	0.535059	0.751825	0.000111275	0.000292924
	35	706	0.522663	0.00307438	229639						12	135	'ASN@pi_m'	0.438671	0.572655	4.83673e-06	8.29365e-06
	34	706	0.538244	0.00314837	224243						12	232	'XRI@nadh_c'	0.0865778	0.305443	0.000173774	0.000806255
	36	700	0.688571	0.00404032	173253						12	234	'XRI@nad_c'	0.267658	0.483427	0.000360213	0.000922342
	37	699	0.542203	0.00292557	238928						13	135	'ASN@pi_m'	0.789099	0.909714	6.43253e-07	1.73227e-06
	39	696	0.520115	0.00425046	163747						13	232	'XRI@nadh_c'	0.594982	0.733351	2.77866e-05	5.20209e-05
	38	696	0.637931	0.00328723	211728						13	234	'XRI@nad_c'	0.147992	0.646929	0.000183977	0.00194072
	40	625	0.5504	0.00270636	230938						14	135	'ASN@pi_m'	0.376267	0.470895	7.28257e-06	1.07441e-05
	41	625	0.5744	0.00342266	182607						14	232	'XRI@nadh_c'	0.116569	0.321841	0.000161026	0.000579155
	42	584	0.518836	0.00259206	225304						14	234	'XRI@nad_c'	0.535059	0.821885	7.30549e-05	0.000292924
	43	556	0.541367	0.00236229	235365						15	135	'ASN@pi_m'	0.651097	0.877492	9.04872e-07	3.47317e-06
	44	555	0.531532	0.00253741	218727						15	232	'XRI@nadh_c'	0.733351	0.910698	7.49368e-06	2.77866e-05
	45	554	0.545126	0.00225199	246005						15	234	'XRI@nad_c'	0.783308	0.945775	1.93274e-05	9.32544e-05
	46	477	0.524109	0.00238835	199719						16	135	'ASN@pi_m'	0.572655	0.651097	3.47317e-06	4.83673e-06
	47	453	0.587196	0.00201272	225068						16	232	'XRI@nadh_c'	0.001	0.128701	0.000517359	0.0763437
	48	418	0.569378	0.00187205	223285						16	234	'XRI@nad_c'	0.001	0.535059	0.000292924	0.336763
	49	392	0.609694	0.00184902	212004						17	135	'ASN@pi_m'	0.001	0.388929	1.01833e-05	0.00647489
	50	376	0.521277	0.00166439	225909						17	232	'XRI@nadh_c'	0.177071	0.251098	0.000227924	0.000355158
	51	361	0.551247	0.00190219	189781						17	234	'XRI@nad_c'	0.821885	0.999	3.37437e-07	7.30549e-05
	52	330	0.651515	0.00142038	232332						18	135	'ASN@pi_m'	0.669145	0.789099	1.73227e-06	3.20468e-06
	53	313	0.616613	0.00128004	244523						18	232	'XRI@nadh_c'	0.421516	0.496589	7.74701e-05	0.000104878
	54	306	0.503268	0.00142726	214397						18	234	'XRI@nad_c'	0.001	0.702718	0.000142608	0.336763
	55	305	0.547541	0.00136039	224200						19	135	'ASN@pi_m'	0.811855	0.999	6.48786e-09	1.50204e-06
	56	304	0.519737	0.00134748	225606						19	232	'XRI@nadh_c'	0.733351	0.815731	1.72629e-05	2.77866e-05
	57	291	0.546392	0.00156926	185438						19	234	'XRI@nad_c'	0.340216	0.783308	9.32544e-05	0.000653742
	58	269	0.539033	0.00130141	206699						20	135	'ASN@pi_m'	0.572655	0.651097	3.47317e-06	4.83673e-06
	59	260	0.534615	0.0011708	222070						20	232	'XRI@nadh_c'	0.128701	0.305443	0.000173774	0.000517359
	60	257	0.595331	0.00113479	226473						20	234	'XRI@nad_c'	0.0890512	0.450516	0.000411154	0.00344836
	61	255	0.627451	0.0011721	217559						21	135	'ASN@pi_m'	0.438671	0.572655	4.83673e-06	8.29365e-06
	62	254	0.531496	0.00119024	213402						21	232	'XRI@nadh_c'	0.001	0.0865778	0.000806255	0.0763437
	63	241	0.556017	0.00113618	212114						21	234	'XRI@nad_c'	0.161019	0.535059	0.000292924	0.00175644
	64	240	0.5375	0.00126732	189376						22	135	'ASN@pi_m'	0.001	0.651097	3.47317e-06	0.00647489
	65	234	0.576923	0.00111667	209551						22	232	'XRI@nadh_c'	0.592786	0.691753	3.4053e-05	5.24967e-05
	66	229	0.502183	0.00100824	227129						22	234	'XRI@nad_c'	0.852523	0.918917	2.97448e-05	5.83146e-05
	67	221	0.556561	0.000984193	224549						23	135	'ASN@pi_m'	0.204087	0.330706	1.31172e-05	2.52765e-05
	68	221	0.574661	0.000921651	239787						23	232	'XRI@nadh_c'	0.0122968	0.09433	0.000733716	0.00613821
	69	219	0.616438	0.000964153	227142						23	234	'XRI@nad_c'	0.149171	0.535059	0.000292924	0.00192272
	70	215	0.534884	0.0008684	247582						24	135	'ASN@pi_m'	0.388929	0.423478	8.82374e-06	1.01833e-05
	71	214	0.518692	0.00092916	230316						24	232	'XRI@nadh_c'	0.001	0.592786	5.24967e-05	0.0763437
	72	214	0.546729	0.000906837	235985						24	234	'XRI@nad_c'	0.821885	0.999	3.37437e-07	7.30549e-05
	73	202	0.509901	0.000801023	252178						25	135	'ASN@pi_m'	0.0287399	0.323207	1.35719e-05	0.000219037
	74	200	0.56	0.000854864	233955						25	232	'XRI@nadh_c'	0.341348	0.592786	5.24967e-05	0.000147457
											25	234	'XRI@nad_c'	0.949422	0.999	3.37437e-07	1.79582e-05
											26	135	'ASN@pi_m'	0.001	0.301301	1.50299e-05	0.00647489
											26	232	'XRI@nadh_c'	0.0590868	0.177071	0.000355158	0.00121693
											26	234	'XRI@nad_c'	0.888273	0.999	3.37437e-07	4.24006e-05
											27	135	'ASN@pi_m'	0.001	0.470895	7.28257e-06	0.00647489
											27	232	'XRI@nadh_c'	0.001	0.0413509	0.00177167	0.0763437
											27	234	'XRI@nad_c'	0.535059	0.728051	0.000125917	0.000292924
											28	135	'ASN@pi_m'	0.580067	0.651097	3.47317e-06	4.69211e-06
											28	232	'XRI@nadh_c'	0.305443	0.502157	7.57636e-05	0.000173774
											28	234	'XRI@nad_c'	0.247788	0.535059	0.000292924	0.00102334
											29	135	'ASN@pi_m'	0.0287399	0.184573	2.86341e-05	0.000219037
											29	232	'XRI@nadh_c'	0.341348	0.534616	6.65237e-05	0.000147457
											29	234	'XRI@nad_c'	0.821885	0.949422	1.79582e-05	7.30549e-05
											30	135	'ASN@pi_m'	0.001	0.301301	1.50299e-05	0.00647489
											30	232	'XRI@nadh_c'	0.001	0.177071	0.000355158	0.0763437
											30	234	'XRI@nad_c'	0.821885	0.888273	4.24006e-05	7.30549e-05
											31	135	'ASN@pi_m'	0.001	0.651097	3.47317e-06	0.00647489
											31	232	'XRI@nadh_c'	0.592786	0.830101	1.56411e-05	5.24967e-05
											31	234	'XRI@nad_c'	0.976113	0.999	3.37437e-07	8.24949e-06
											32	135	'ASN@pi_m'	0.748815	0.789099	1.73227e-06	2.17414e-06
											32	232	'XRI@nadh_c'	0.496589	0.733351	2.77866e-05	7.74701e-05
											32	234	'XRI@nad_c'	0.001	0.480212	0.000364882	0.336763
											33	135	'ASN@pi_m'	0.438671	0.572655	4.83673e-06	8.29365e-06
											33	232	'XRI@nadh_c'	0.0865778	0.263712	0.000213366	0.000806255
											33	234	'XRI@nad_c'	0.001	0.145087	0.00198633	0.336763
											34	135	'ASN@pi_m'	0.001	0.651097	3.47317e-06	0.00647489
											34	232	'XRI@nadh_c'	0.592786	0.830101	1.56411e-05	5.24967e-05
											34	234	'XRI@nad_c'	0.926261	0.946158	1.91828e-05	2.68361e-05
											35	135	'ASN@pi_m'	0.0323077	0.376267	1.07441e-05	0.000194132
											35	232	'XRI@nadh_c'	0.116569	0.159312	0.000403269	0.000579155
											35	234	'XRI@nad_c'	0.58005	0.794201	8.73515e-05	0.000244057
											36	135	'ASN@pi_m'	0.651097	0.999	6.48786e-09	3.47317e-06
											36	232	'XRI@nadh_c'	0.733351	0.946905	4.28502e-06	2.77866e-05
											36	234	'XRI@nad_c'	0.945775	0.999	3.37437e-07	1.93274e-05
											37	135	'ASN@pi_m'	0.231976	0.323207	1.35719e-05	2.14584e-05
											37	232	'XRI@nadh_c'	0.341348	0.592786	5.24967e-05	0.000147457
											37	234	'XRI@nad_c'	0.821885	0.949422	1.79582e-05	7.30549e-05
											38	135	'ASN@pi_m'	0.877492	0.999	6.48786e-09	9.04872e-07
											38	232	'XRI@nadh_c'	0.733351	0.946905	4.28502e-06	2.77866e-05
											38	234	'XRI@nad_c'	0.783308	0.945775	1.93274e-05	9.32544e-05
											39	135	'ASN@pi_m'	0.3114	0.470895	7.28257e-06	1.43323e-05
											39	232	'XRI@nadh_c'	0.321841	0.500516	7.62626e-05	0.000161026
											39	234	'XRI@nad_c'	0.706534	0.821885	7.30549e-05	0.000140018
											40	135	'ASN@pi_m'	0.470895	0.609007	4.16115e-06	7.28257e-06
											40	232	'XRI@nadh_c'	0.230297	0.432959	0.000100087	0.000255413
											40	234	'XRI@nad_c'	0.535059	0.631749	0.000196498	0.000292924
											41	135	'ASN@pi_m'	0.710693	0.789099	1.73227e-06	2.63842e-06
											41	232	'XRI@nadh_c'	0.496589	0.692778	3.38896e-05	7.74701e-05
											41	234	'XRI@nad_c'	0.480212	0.702718	0.000142608	0.000364882
											42	135	'ASN@pi_m'	0.0323077	0.328448	1.3252e-05	0.000194132
											42	232	'XRI@nadh_c'	0.159312	0.321841	0.000161026	0.000403269
											42	234	'XRI@nad_c'	0.740348	0.794201	8.73515e-05	0.000118227
											43	135	'ASN@pi_m'	0.204142	0.388929	1.01833e-05	2.5268e-05
											43	232	'XRI@nadh_c'	0.251098	0.322871	0.000160269	0.000227924
											43	234	'XRI@nad_c'	0.821885	0.999	3.37437e-07	7.30549e-05
											44	135	'ASN@pi_m'	0.446863	0.470895	7.28257e-06	8.02279e-06
											44	232	'XRI@nadh_c'	0.001	0.592786	5.24967e-05	0.0763437
											44	234	'XRI@nad_c'	0.821885	0.999	3.37437e-07	7.30549e-05
											45	135	'ASN@pi_m'	0.349808	0.438671	8.29365e-06	1.2047e-05
											45	232	'XRI@nadh_c'	0.001	0.09433	0.000733716	0.0763437
											45	234	'XRI@nad_c'	0.266401	0.535059	0.000292924	0.000928284
											46	135	'ASN@pi_m'	0.651097	0.811855	1.50204e-06	3.47317e-06
											46	232	'XRI@nadh_c'	0.733351	0.858018	1.26457e-05	2.77866e-05
											46	234	'XRI@nad_c'	0.664136	0.783308	9.32544e-05	0.000170476
											47	135	'ASN@pi_m'	0.001	0.651097	3.47317e-06	0.00647489
											47	232	'XRI@nadh_c'	0.592786	0.830101	1.56411e-05	5.24967e-05
											47	234	'XRI@nad_c'	0.95558	0.968606	1.09258e-05	1.567e-05
											48	135	'ASN@pi_m'	0.387361	0.651097	3.47317e-06	1.02507e-05
											48	232	'XRI@nadh_c'	0.830101	0.960066	3.17874e-06	1.56411e-05
											48	234	'XRI@nad_c'	0.945384	0.999	3.37437e-07	1.94748e-05
											49	135	'ASN@pi_m'	0.609007	0.651097	3.47317e-06	4.16115e-06
											49	232	'XRI@nadh_c'	0.230297	0.432959	0.000100087	0.000255413
											49	234	'XRI@nad_c'	0.535059	0.751825	0.000111275	0.000292924
											50	135	'ASN@pi_m'	0.328448	0.376267	1.07441e-05	1.3252e-05
											50	232	'XRI@nadh_c'	0.159312	0.321841	0.000161026	0.000403269
											50	234	'XRI@nad_c'	0.58005	0.794201	8.73515e-05	0.000244057
											51	135	'ASN@pi_m'	0.001	0.0323077	0.000194132	0.00647489
											51	232	'XRI@nadh_c'	0.116569	0.321841	0.000161026	0.000579155
											51	234	'XRI@nad_c'	0.535059	0.821885	7.30549e-05	0.000292924
											52	135	'ASN@pi_m'	0.43341	0.446863	8.02279e-06	8.47298e-06
											52	232	'XRI@nadh_c'	0.001	0.592786	5.24967e-05	0.0763437
											52	234	'XRI@nad_c'	0.821885	0.999	3.37437e-07	7.30549e-05
											53	135	'ASN@pi_m'	0.001	0.388929	1.01833e-05	0.00647489
											53	232	'XRI@nadh_c'	0.322871	0.341348	0.000147457	0.000160269
											53	234	'XRI@nad_c'	0.821885	0.999	3.37437e-07	7.30549e-05
											54	135	'ASN@pi_m'	0.584117	0.651097	3.47317e-06	4.61466e-06
											54	232	'XRI@nadh_c'	0.691753	0.830101	1.56411e-05	3.4053e-05
											54	234	'XRI@nad_c'	0.764895	0.918917	2.97448e-05	0.000103614
											55	135	'ASN@pi_m'	0.0323077	0.376267	1.07441e-05	0.000194132
											55	232	'XRI@nadh_c'	0.116569	0.321841	0.000161026	0.000579155
											55	234	'XRI@nad_c'	0.560782	0.58005	0.000244057	0.000264024
											56	135	'ASN@pi_m'	0.287775	0.326357	1.33784e-05	1.6041e-05
											56	232	'XRI@nadh_c'	0.114329	0.282293	0.000194292	0.000592001
											56	234	'XRI@nad_c'	0.327126	0.535059	0.000292924	0.000693389
											57	135	'ASN@pi_m'	0.001	0.330706	1.31172e-05	0.00647489
											57	232	'XRI@nadh_c'	0.001	0.0122968	0.00613821	0.0763437
											57	234	'XRI@nad_c'	0.149171	0.535059	0.000292924	0.00192272
											58	135	'ASN@pi_m'	0.681936	0.694735	2.8479e-06	3.023e-06
											58	232	'XRI@nadh_c'	0.496589	0.708327	3.14681e-05	7.74701e-05
											58	234	'XRI@nad_c'	0.001	0.480212	0.000364882	0.336763
											59	135	'ASN@pi_m'	0.246048	0.438671	8.29365e-06	1.98605e-05
											59	232	'XRI@nadh_c'	0.09433	0.282293	0.000194292	0.000733716
											59	234	'XRI@nad_c'	0.294789	0.327126	0.000693389	0.00080643
											60	135	'ASN@pi_m'	0.001	0.651097	3.47317e-06	0.00647489
											60	232	'XRI@nadh_c'	0.592786	0.830101	1.56411e-05	5.24967e-05
											60	234	'XRI@nad_c'	0.918917	0.926261	2.68361e-05	2.97448e-05
											61	135	'ASN@pi_m'	0.572655	0.651097	3.47317e-06	4.83673e-06
											61	232	'XRI@nadh_c'	0.128701	0.305443	0.000173774	0.000517359
											61	234	'XRI@nad_c'	0.450516	0.535059	0.000292924	0.000411154
											62	135	'ASN@pi_m'	0.246048	0.438671	8.29365e-06	1.98605e-05
											62	232	'XRI@nadh_c'	0.282293	0.305443	0.000173774	0.000194292
											62	234	'XRI@nad_c'	0.268138	0.535059	0.000292924	0.000920089
											63	135	'ASN@pi_m'	0.246048	0.438671	8.29365e-06	1.98605e-05
											63	232	'XRI@nadh_c'	0.09433	0.305443	0.000173774	0.000733716
											63	234	'XRI@nad_c'	0.240198	0.268138	0.000920089	0.00106633
											64	135	'ASN@pi_m'	0.001	0.0400345	0.000155413	0.00647489
											64	232	'XRI@nadh_c'	0.0122968	0.09433	0.000733716	0.00613821
											64	234	'XRI@nad_c'	0.149171	0.535059	0.000292924	0.00192272
											65	135	'ASN@pi_m'	0.001	0.301301	1.50299e-05	0.00647489
											65	232	'XRI@nadh_c'	0.001	0.0331716	0.00222736	0.0763437
											65	234	'XRI@nad_c'	0.888273	0.999	3.37437e-07	4.24006e-05
											66	135	'ASN@pi_m'	0.001	0.438671	8.29365e-06	0.00647489
											66	232	'XRI@nadh_c'	0.192902	0.202471	0.000301018	0.00031974
											66	234	'XRI@nad_c'	0.001	0.240198	0.00106633	0.336763
											67	135	'ASN@pi_m'	0.001	0.470895	7.28257e-06	0.00647489
											67	232	'XRI@nadh_c'	0.321841	0.525762	6.89311e-05	0.000161026
											67	234	'XRI@nad_c'	0.535059	0.545308	0.000281083	0.000292924
											68	135	'ASN@pi_m'	0.0323077	0.376267	1.07441e-05	0.000194132
											68	232	'XRI@nadh_c'	0.116569	0.321841	0.000161026	0.000579155
											68	234	'XRI@nad_c'	0.794201	0.807255	8.0488e-05	8.73515e-05
											69	135	'ASN@pi_m'	0.330706	0.349808	1.2047e-05	1.31172e-05
											69	232	'XRI@nadh_c'	0.001	0.09433	0.000733716	0.0763437
											69	234	'XRI@nad_c'	0.001	0.535059	0.000292924	0.336763
											70	135	'ASN@pi_m'	0.151427	0.179514	2.96238e-05	3.63205e-05
											70	232	'XRI@nadh_c'	0.305443	0.438208	9.79723e-05	0.000173774
											70	234	'XRI@nad_c'	0.302173	0.535059	0.000292924	0.000778485
											71	135	'ASN@pi_m'	0.001	0.584117	4.61466e-06	0.00647489
											71	232	'XRI@nadh_c'	0.79519	0.809713	1.79592e-05	1.96828e-05
											71	234	'XRI@nad_c'	0.809384	0.918917	2.97448e-05	7.93898e-05
											72	135	'ASN@pi_m'	0.0323077	0.328448	1.3252e-05	0.000194132
											72	232	'XRI@nadh_c'	0.263678	0.282782	0.000193824	0.000213403
											72	234	'XRI@nad_c'	0.58005	0.740348	0.000118227	0.000244057
											73	135	'ASN@pi_m'	0.246048	0.438671	8.29365e-06	1.98605e-05
											73	232	'XRI@nadh_c'	0.09433	0.114329	0.000592001	0.000733716
											73	234	'XRI@nad_c'	0.327126	0.535059	0.000292924	0.000693389
											74	135	'ASN@pi_m'	0.001	0.3114	1.43323e-05	0.00647489
											74	232	'XRI@nadh_c'	0.321841	0.525762	6.89311e-05	0.000161026
											74	234	'XRI@nad_c'	0.695951	0.709413	0.000138081	0.000147273

## Sheet: Robust Extreme 1 Top 3
1000_200 -> ex1 3features						67 boxes	222 constraints												"s" points
Classification by Size	Index	Size	PI	Volume	Density		Top occurences (all rules)				Rules			Sigma Ranges		KMs Ranges			92245	Global
	1	31066	0.682418	0.160143	193989		'XRI@nadh_c'	232	67		1	135	'ASN@pi_m'	0.590825	0.999	8.86899e-09	6.13606e-06		53945	Boxes
	2	7091	0.676632	0.0379015	187090		'ASN@pi_m'	135	67		1	232	'XRI@nadh_c'	0.001	0.391381	5.32281e-05	0.0341949		0.584801	%
	3	3874	0.618482	0.0206409	187686		'XRI@nad_c'	234	62		2	135	'ASN@pi_m'	0.709291	0.999	8.86899e-09	3.6314e-06
	4	2895	0.637306	0.0160541	180328						2	232	'XRI@nadh_c'	0.391381	0.691729	1.52543e-05	5.32281e-05
	5	2265	0.618543	0.0106696	212285						2	234	'XRI@nad_c'	0.565916	0.999	1.52339e-06	0.00116734
	6	1885	0.557029	0.0106779	176534						3	135	'ASN@pi_m'	0.590825	0.999	8.86899e-09	6.13606e-06
	7	1827	0.538041	0.00937263	194929						3	232	'XRI@nadh_c'	0.691729	0.894085	4.05486e-06	1.52543e-05
	8	1814	0.558434	0.00814369	222749						3	234	'XRI@nad_c'	0.750711	0.999	1.52339e-06	0.000505367
	9	1612	0.580645	0.0073388	219654						4	135	'ASN@pi_m'	0.905549	0.999	8.86899e-09	9.24137e-07
	10	1269	0.561072	0.00531262	238865						4	232	'XRI@nadh_c'	0.391381	0.691729	1.52543e-05	5.32281e-05
	11	1222	0.566285	0.00529651	230718						4	234	'XRI@nad_c'	0.001	0.565916	0.00116734	1.52034
	12	1144	0.555944	0.00592391	193116						5	135	'ASN@pi_m'	0.529343	0.590825	6.13606e-06	7.87784e-06
	13	1133	0.555163	0.00524729	215921						5	232	'XRI@nadh_c'	0.001	0.17354	0.000163011	0.0341949
	14	1120	0.633929	0.00599995	186668						6	135	'ASN@pi_m'	0.71665	0.999	8.86899e-09	3.50313e-06
	15	1055	0.605687	0.00493991	213567						6	232	'XRI@nadh_c'	0.691729	0.833475	6.83884e-06	1.52543e-05
	16	969	0.605779	0.00441104	219676						6	234	'XRI@nad_c'	0.484852	0.750711	0.000505367	0.00161696
	17	929	0.580194	0.00536791	173065						7	135	'ASN@pi_m'	0.590825	0.74542	3.02595e-06	6.13606e-06
	18	894	0.511186	0.00535427	166970						7	232	'XRI@nadh_c'	0.391381	0.525014	3.09674e-05	5.32281e-05
	19	860	0.519767	0.00465528	184736						7	234	'XRI@nad_c'	0.112234	0.565916	0.00116734	0.0120378
	20	857	0.536756	0.00467221	183425						8	135	'ASN@pi_m'	0.48911	0.590825	6.13606e-06	9.25465e-06
	21	854	0.525761	0.00517226	165112						8	232	'XRI@nadh_c'	0.17354	0.393647	5.27246e-05	0.000163011
	22	850	0.531765	0.00385042	220755						8	234	'XRI@nad_c'	0.369122	0.732872	0.00055471	0.00260106
	23	835	0.504192	0.00381413	218923						9	135	'ASN@pi_m'	0.390777	0.590825	6.13606e-06	1.3813e-05
	24	799	0.521902	0.0037495	213095						9	232	'XRI@nadh_c'	0.421749	0.610612	2.18279e-05	4.69308e-05
	25	792	0.60101	0.00381679	207504						9	234	'XRI@nad_c'	0.805759	0.999	1.52339e-06	0.00036687
	26	782	0.531969	0.00343103	227920						10	135	'ASN@pi_m'	0.386201	0.529343	7.87784e-06	1.40816e-05
	27	697	0.548063	0.00327298	212956						10	232	'XRI@nadh_c'	0.013818	0.08573	0.000365037	0.00244291
	28	677	0.57164	0.00389846	173658						10	234	'XRI@nad_c'	0.359452	0.875558	0.0002163	0.00271198
	29	673	0.612184	0.00309125	217712						11	135	'ASN@pi_m'	0.403368	0.48911	9.25465e-06	1.31052e-05
	30	661	0.531014	0.00310129	213137						11	232	'XRI@nadh_c'	0.17354	0.393647	5.27246e-05	0.000163011
	31	645	0.553488	0.00312733	206246						11	234	'XRI@nad_c'	0.719354	0.999	1.52339e-06	0.000593734
	32	638	0.526646	0.0030164	211510						12	135	'ASN@pi_m'	0.590825	0.673628	4.29272e-06	6.13606e-06
	33	632	0.533228	0.00278899	226606						12	232	'XRI@nadh_c'	0.447504	0.691729	1.52543e-05	4.22598e-05
	34	607	0.520593	0.00259698	233733						12	234	'XRI@nad_c'	0.629312	0.922248	0.000128303	0.000896435
	35	595	0.547899	0.00253323	234878						13	135	'ASN@pi_m'	0.329899	0.386201	1.40816e-05	1.7997e-05
	36	579	0.597582	0.00335252	172706						13	232	'XRI@nadh_c'	0.001	0.093199	0.00033304	0.0341949
	37	577	0.658579	0.00276649	208568						14	135	'ASN@pi_m'	0.74542	0.905549	9.24137e-07	3.02595e-06
	38	531	0.576271	0.00245838	215995						14	232	'XRI@nadh_c'	0.391381	0.457592	4.05736e-05	5.32281e-05
	39	530	0.560377	0.00217295	243908						14	234	'XRI@nad_c'	0.001	0.565916	0.00116734	1.52034
	40	516	0.554264	0.00235542	219069						15	135	'ASN@pi_m'	0.48911	0.590825	6.13606e-06	9.25465e-06
	41	459	0.544662	0.00219118	209476						15	232	'XRI@nadh_c'	0.17354	0.393647	5.27246e-05	0.000163011
	42	406	0.55665	0.00174153	233129						15	234	'XRI@nad_c'	0.779352	0.999	1.52339e-06	0.000430867
	43	387	0.573643	0.00159339	242879						16	135	'ASN@pi_m'	0.386201	0.529343	7.87784e-06	1.40816e-05
	44	372	0.502688	0.0019147	194286						16	232	'XRI@nadh_c'	0.001	0.08573	0.000365037	0.0341949
	45	359	0.501393	0.00153966	233169						16	234	'XRI@nad_c'	0.001	0.359452	0.00271198	1.52034
	46	348	0.600575	0.00188944	184181						17	135	'ASN@pi_m'	0.845489	0.893603	1.05493e-06	1.61917e-06
	47	337	0.52819	0.00152321	221244						17	232	'XRI@nadh_c'	0.457592	0.691729	1.52543e-05	4.05736e-05
	48	312	0.541667	0.00118666	262923						17	234	'XRI@nad_c'	0.001	0.476497	0.001672	1.52034
	49	298	0.620805	0.00165592	179960						18	135	'ASN@pi_m'	0.745657	0.999	8.86899e-09	3.02217e-06
	50	295	0.60339	0.00126186	233782						18	232	'XRI@nadh_c'	0.833475	0.88635	4.38893e-06	6.83884e-06
	51	291	0.556701	0.001572	185115						18	234	'XRI@nad_c'	0.352579	0.750711	0.000505367	0.00279452
	52	290	0.531034	0.00135728	213663						19	135	'ASN@pi_m'	0.71665	0.918325	7.88016e-07	3.50313e-06
	53	283	0.568905	0.00121588	232752						19	232	'XRI@nadh_c'	0.721218	0.82234	7.39493e-06	1.3231e-05
	54	281	0.530249	0.00150103	187205						19	234	'XRI@nad_c'	0.256581	0.484852	0.00161696	0.00440945
	55	281	0.562278	0.00118495	237140						20	135	'ASN@pi_m'	0.74542	0.80496	2.14678e-06	3.02595e-06
	57	271	0.553506	0.00125577	215804						20	232	'XRI@nadh_c'	0.457592	0.622277	2.07771e-05	4.05736e-05
	56	271	0.571956	0.0011314	239526						20	234	'XRI@nad_c'	0.001	0.476497	0.001672	1.52034
	58	267	0.52809	0.00138053	193404						21	135	'ASN@pi_m'	0.918325	0.999	8.86899e-09	7.88016e-07
	59	263	0.593156	0.00117972	222935						21	232	'XRI@nadh_c'	0.691729	0.82234	7.39493e-06	1.52543e-05
	60	250	0.584	0.00117996	211872						21	234	'XRI@nad_c'	0.001	0.484852	0.00161696	1.52034
	61	248	0.508065	0.00118169	209869						22	135	'ASN@pi_m'	0.454517	0.563841	6.85373e-06	1.06334e-05
	62	235	0.646809	0.000990176	237331						22	232	'XRI@nadh_c'	0.393647	0.634451	1.97216e-05	5.27246e-05
	63	220	0.55	0.00110498	199099						22	234	'XRI@nad_c'	0.624165	0.770425	0.000453492	0.000916376
	64	214	0.509346	0.00102923	207922						23	135	'ASN@pi_m'	0.001	0.454517	1.06334e-05	0.00885126
	65	210	0.557143	0.000957378	219349						23	232	'XRI@nadh_c'	0.401234	0.477581	3.74427e-05	5.10804e-05
	66	202	0.584158	0.000942529	214317						23	234	'XRI@nad_c'	0.662846	0.772761	0.000447521	0.000774089
	67	200	0.53	0.000898616	222564						24	135	'ASN@pi_m'	0.001	0.327126	1.82246e-05	0.00885126
											24	232	'XRI@nadh_c'	0.231589	0.273152	9.10824e-05	0.000113572
											24	234	'XRI@nad_c'	0.724228	0.999	1.52339e-06	0.000579495
											25	135	'ASN@pi_m'	0.673628	0.709291	3.6314e-06	4.29272e-06
											25	232	'XRI@nadh_c'	0.391381	0.691729	1.52543e-05	5.32281e-05
											25	234	'XRI@nad_c'	0.565916	0.922248	0.000128303	0.00116734
											26	135	'ASN@pi_m'	0.329899	0.386201	1.40816e-05	1.7997e-05
											26	232	'XRI@nadh_c'	0.142342	0.203281	0.000134154	0.000206242
											27	135	'ASN@pi_m'	0.386201	0.529343	7.87784e-06	1.40816e-05
											27	232	'XRI@nadh_c'	0.08573	0.144974	0.000201876	0.000365037
											27	234	'XRI@nad_c'	0.001	0.385952	0.00242127	1.52034
											28	135	'ASN@pi_m'	0.590825	0.999	8.86899e-09	6.13606e-06
											28	232	'XRI@nadh_c'	0.894085	0.999	3.42633e-08	4.05486e-06
											28	234	'XRI@nad_c'	0.910045	0.999	1.52339e-06	0.000150431
											29	135	'ASN@pi_m'	0.386201	0.529343	7.87784e-06	1.40816e-05
											29	232	'XRI@nadh_c'	0.001	0.17354	0.000163011	0.0341949
											29	234	'XRI@nad_c'	0.875558	0.999	1.52339e-06	0.0002163
											30	135	'ASN@pi_m'	0.327126	0.386201	1.40816e-05	1.82246e-05
											30	232	'XRI@nadh_c'	0.203281	0.393647	5.27246e-05	0.000134154
											30	234	'XRI@nad_c'	0.724228	0.999	1.52339e-06	0.000579495
											31	135	'ASN@pi_m'	0.001	0.590825	6.13606e-06	0.00885126
											31	232	'XRI@nadh_c'	0.634451	0.908275	3.45672e-06	1.97216e-05
											31	234	'XRI@nad_c'	0.98067	0.999	1.52339e-06	2.99983e-05
											32	135	'ASN@pi_m'	0.474232	0.574328	6.56681e-06	9.82298e-06
											32	232	'XRI@nadh_c'	0.17354	0.266293	9.43099e-05	0.000163011
											32	234	'XRI@nad_c'	0.001	0.324894	0.00316231	1.52034
											33	135	'ASN@pi_m'	0.425486	0.590825	6.13606e-06	1.19634e-05
											33	232	'XRI@nadh_c'	0.634451	0.908275	3.45672e-06	1.97216e-05
											33	234	'XRI@nad_c'	0.919067	0.98067	2.99983e-05	0.000134015
											34	135	'ASN@pi_m'	0.321259	0.590825	6.13606e-06	1.87192e-05
											34	232	'XRI@nadh_c'	0.634451	0.710535	1.39446e-05	1.97216e-05
											34	234	'XRI@nad_c'	0.792445	0.919067	0.000134015	0.000398602
											35	135	'ASN@pi_m'	0.246824	0.329899	1.7997e-05	2.70364e-05
											35	232	'XRI@nadh_c'	0.0340496	0.15261	0.000190062	0.000971043
											35	234	'XRI@nad_c'	0.608701	0.865898	0.000235691	0.000978317
											36	135	'ASN@pi_m'	0.74542	0.905549	9.24137e-07	3.02595e-06
											36	232	'XRI@nadh_c'	0.457592	0.691729	1.52543e-05	4.05736e-05
											36	234	'XRI@nad_c'	0.476497	0.565916	0.00116734	0.001672
											37	135	'ASN@pi_m'	0.590825	0.709291	3.6314e-06	6.13606e-06
											37	232	'XRI@nadh_c'	0.391381	0.691729	1.52543e-05	5.32281e-05
											37	234	'XRI@nad_c'	0.922248	0.999	1.52339e-06	0.000128303
											38	135	'ASN@pi_m'	0.386201	0.529343	7.87784e-06	1.40816e-05
											38	232	'XRI@nadh_c'	0.08573	0.144974	0.000201876	0.000365037
											38	234	'XRI@nad_c'	0.585664	0.875558	0.0002163	0.00107666
											39	135	'ASN@pi_m'	0.144005	0.329899	1.7997e-05	5.26666e-05
											39	232	'XRI@nadh_c'	0.001	0.15261	0.000190062	0.0341949
											39	234	'XRI@nad_c'	0.865898	0.942493	9.28579e-05	0.000235691
											40	135	'ASN@pi_m'	0.416186	0.48911	9.25465e-06	1.24287e-05
											40	232	'XRI@nadh_c'	0.221827	0.30371	7.8474e-05	0.000120076
											40	234	'XRI@nad_c'	0.324894	0.719354	0.000593734	0.00316231
											41	135	'ASN@pi_m'	0.001	0.280844	2.2688e-05	0.00885126
											41	232	'XRI@nadh_c'	0.393647	0.45639	4.07706e-05	5.27246e-05
											41	234	'XRI@nad_c'	0.875648	0.999	1.52339e-06	0.000216122
											42	135	'ASN@pi_m'	0.144005	0.329899	1.7997e-05	5.26666e-05
											42	232	'XRI@nadh_c'	0.184109	0.203281	0.000134154	0.000151689
											42	234	'XRI@nad_c'	0.511374	0.999	1.52339e-06	0.00145416
											43	135	'ASN@pi_m'	0.280844	0.334056	1.76627e-05	2.2688e-05
											43	232	'XRI@nadh_c'	0.393647	0.634451	1.97216e-05	5.27246e-05
											43	234	'XRI@nad_c'	0.875648	0.999	1.52339e-06	0.000216122
											44	135	'ASN@pi_m'	0.0688106	0.0913401	8.81413e-05	0.000119901
											44	232	'XRI@nadh_c'	0.0893811	0.203281	0.000134154	0.000348728
											44	234	'XRI@nad_c'	0.134862	0.881008	0.000205549	0.00976275
											45	135	'ASN@pi_m'	0.321177	0.386201	1.40816e-05	1.87263e-05
											45	232	'XRI@nadh_c'	0.203281	0.349153	6.38055e-05	0.000134154
											45	234	'XRI@nad_c'	0.561905	0.724228	0.000579495	0.00118654
											46	135	'ASN@pi_m'	0.815535	0.832471	1.78304e-06	2.00406e-06
											46	232	'XRI@nadh_c'	0.457592	0.691729	1.52543e-05	4.05736e-05
											46	234	'XRI@nad_c'	0.001	0.476497	0.001672	1.52034
											47	135	'ASN@pi_m'	0.144005	0.315038	1.92638e-05	5.26666e-05
											47	232	'XRI@nadh_c'	0.0270468	0.0444624	0.000735614	0.00123132
											47	234	'XRI@nad_c'	0.001	0.511374	0.00145416	1.52034
											48	135	'ASN@pi_m'	0.263506	0.327126	1.82246e-05	2.47639e-05
											48	232	'XRI@nadh_c'	0.28388	0.393647	5.27246e-05	8.63467e-05
											48	234	'XRI@nad_c'	0.830074	0.999	1.52339e-06	0.000311543
											49	135	'ASN@pi_m'	0.590825	0.673628	4.29272e-06	6.13606e-06
											49	232	'XRI@nadh_c'	0.391381	0.447504	4.22598e-05	5.32281e-05
											49	234	'XRI@nad_c'	0.565916	0.922248	0.000128303	0.00116734
											50	135	'ASN@pi_m'	0.386201	0.529343	7.87784e-06	1.40816e-05
											50	232	'XRI@nadh_c'	0.163472	0.17354	0.000163011	0.000175159
											50	234	'XRI@nad_c'	0.001	0.875558	0.0002163	1.52034
											51	135	'ASN@pi_m'	0.001	0.144005	5.26666e-05	0.00885126
											51	232	'XRI@nadh_c'	0.001	0.0109163	0.00310136	0.0341949
											52	135	'ASN@pi_m'	0.001	0.139449	5.46766e-05	0.00885126
											52	232	'XRI@nadh_c'	0.0768866	0.0893811	0.000348728	0.00041096
											52	234	'XRI@nad_c'	0.221002	0.999	1.52339e-06	0.00536434
											53	135	'ASN@pi_m'	0.144005	0.329899	1.7997e-05	5.26666e-05
											53	232	'XRI@nadh_c'	0.0340496	0.15261	0.000190062	0.000971043
											53	234	'XRI@nad_c'	0.511374	0.566542	0.00116437	0.00145416
											54	135	'ASN@pi_m'	0.144005	0.315038	1.92638e-05	5.26666e-05
											54	232	'XRI@nadh_c'	0.001	0.017162	0.00196024	0.0341949
											54	234	'XRI@nad_c'	0.001	0.511374	0.00145416	1.52034
											55	135	'ASN@pi_m'	0.144005	0.329899	1.7997e-05	5.26666e-05
											55	232	'XRI@nadh_c'	0.001	0.01798	0.0018695	0.0341949
											55	234	'XRI@nad_c'	0.511374	0.865898	0.000235691	0.00145416
											56	135	'ASN@pi_m'	0.672783	0.690263	3.97575e-06	4.30924e-06
											56	232	'XRI@nadh_c'	0.525014	0.691729	1.52543e-05	3.09674e-05
											56	234	'XRI@nad_c'	0.134997	0.565916	0.00116734	0.00975147
											57	135	'ASN@pi_m'	0.228332	0.247534	2.69335e-05	2.99435e-05
											57	232	'XRI@nadh_c'	0.0444624	0.159686	0.000180123	0.000735614
											57	234	'XRI@nad_c'	0.001	0.511374	0.00145416	1.52034
											58	135	'ASN@pi_m'	0.001	0.118903	6.56557e-05	0.00885126
											58	232	'XRI@nadh_c'	0.0222043	0.0371088	0.000888168	0.00150732
											58	234	'XRI@nad_c'	0.221002	0.999	1.52339e-06	0.00536434
											59	135	'ASN@pi_m'	0.574328	0.590825	6.13606e-06	6.56681e-06
											59	232	'XRI@nadh_c'	0.17354	0.393647	5.27246e-05	0.000163011
											59	234	'XRI@nad_c'	0.001	0.324894	0.00316231	1.52034
											60	135	'ASN@pi_m'	0.563841	0.590825	6.13606e-06	6.85373e-06
											60	232	'XRI@nadh_c'	0.393647	0.634451	1.97216e-05	5.27246e-05
											60	234	'XRI@nad_c'	0.624165	0.805759	0.00036687	0.000916376
											61	135	'ASN@pi_m'	0.001	0.390777	1.3813e-05	0.00885126
											61	232	'XRI@nadh_c'	0.393647	0.634451	1.97216e-05	5.27246e-05
											61	234	'XRI@nad_c'	0.805759	0.818316	0.000337886	0.00036687
											62	135	'ASN@pi_m'	0.48911	0.590825	6.13606e-06	9.25465e-06
											62	232	'XRI@nadh_c'	0.17354	0.393647	5.27246e-05	0.000163011
											62	234	'XRI@nad_c'	0.324894	0.369122	0.00260106	0.00316231
											63	135	'ASN@pi_m'	0.001	0.263506	2.47639e-05	0.00885126
											63	232	'XRI@nadh_c'	0.28388	0.393647	5.27246e-05	8.63467e-05
											63	234	'XRI@nad_c'	0.830074	0.868277	0.000230877	0.000311543
											64	135	'ASN@pi_m'	0.347601	0.386201	1.40816e-05	1.66292e-05
											64	232	'XRI@nadh_c'	0.203281	0.250735	0.000102286	0.000134154
											64	234	'XRI@nad_c'	0.001	0.561905	0.00118654	1.52034
											65	135	'ASN@pi_m'	0.0688106	0.139449	5.46766e-05	0.000119901
											65	232	'XRI@nadh_c'	0.0893811	0.203281	0.000134154	0.000348728
											65	234	'XRI@nad_c'	0.881008	0.999	1.52339e-06	0.000205549
											66	135	'ASN@pi_m'	0.001	0.139449	5.46766e-05	0.00885126
											66	232	'XRI@nadh_c'	0.0109163	0.0893811	0.000348728	0.00310136
											66	234	'XRI@nad_c'	0.134862	0.221002	0.00536434	0.00976275
											67	135	'ASN@pi_m'	0.001	0.327126	1.82246e-05	0.00885126
											67	232	'XRI@nadh_c'	0.28388	0.393647	5.27246e-05	8.63467e-05
											67	234	'XRI@nad_c'	0.724228	0.749254	0.000509308	0.000579495

## Sheet: Robust Extreme 2 Top 3
1000_200 -> ex2 3features						74 boxes	222 constraints												"s" points
Classification by Size	Index	Size	PI	Volume	Density		Top occurences (all rules)				Rules			Sigma Ranges		KMs Ranges			77396	Global
	1	7985	0.655229	0.0391125	204154		'XRI@nad_c'	234	74		1	135	'ASN@pi_m'	0.782165	0.999	4.40767e-08	1.22632e-05		26765	Boxes
	2	4174	0.604935	0.0191807	217614		'XRI@nadh_c'	232	74		1	232	'XRI@nadh_c'	0.001	0.81176	0.000115207	0.49632		0.345819	%
	3	3894	0.577812	0.0160597	242470		'ASN@pi_m'	135	74		1	234	'XRI@nad_c'	0.778813	0.999	9.36066e-08	2.65582e-05
	4	3086	0.629942	0.0158147	195135						2	135	'ASN@pi_m'	0.650992	0.782165	1.22632e-05	2.36067e-05
	5	2392	0.555602	0.0105567	226587						2	232	'XRI@nadh_c'	0.001	0.81176	0.000115207	0.49632
	6	2228	0.536804	0.00944536	235883						2	234	'XRI@nad_c'	0.819867	0.999	9.36066e-08	2.05458e-05
	7	1987	0.601912	0.0103845	191343						3	135	'ASN@pi_m'	0.388927	0.650992	2.36067e-05	6.91832e-05
	8	1236	0.538835	0.00545888	226420						3	232	'XRI@nadh_c'	0.001	0.660484	0.000255384	0.49632
	9	1227	0.533822	0.0054505	225117						3	234	'XRI@nad_c'	0.907217	0.999	9.36066e-08	9.56374e-06
	10	1104	0.538043	0.00616128	179184						4	135	'ASN@pi_m'	0.782165	0.999	4.40767e-08	1.22632e-05
	11	1076	0.607807	0.00550366	195506						4	232	'XRI@nadh_c'	0.001	0.462621	0.000577099	0.49632
	12	990	0.527273	0.00530373	186661						4	234	'XRI@nad_c'	0.621883	0.778813	2.65582e-05	5.68578e-05
	13	978	0.51227	0.00415194	235553						5	135	'ASN@pi_m'	0.650992	0.782165	1.22632e-05	2.36067e-05
	14	935	0.522995	0.00454899	205540						5	232	'XRI@nadh_c'	0.001	0.406492	0.000725387	0.49632
	15	923	0.534128	0.00419276	220141						5	234	'XRI@nad_c'	0.621883	0.819867	2.05458e-05	5.68578e-05
	16	918	0.611111	0.00469636	195471						6	135	'ASN@pi_m'	0.388927	0.650992	2.36067e-05	6.91832e-05
	17	755	0.556291	0.00411491	183479						6	232	'XRI@nadh_c'	0.001	0.500052	0.000496713	0.49632
	18	745	0.526174	0.00395701	188273						6	234	'XRI@nad_c'	0.835141	0.907217	9.56374e-06	1.84597e-05
	19	710	0.553521	0.00306753	231457						7	135	'ASN@pi_m'	0.796552	0.999	4.40767e-08	1.12464e-05
	20	643	0.559876	0.00318877	201645						7	232	'XRI@nadh_c'	0.001	0.306602	0.00112358	0.49632
	21	627	0.524721	0.00250655	250145						7	234	'XRI@nad_c'	0.455405	0.621883	5.68578e-05	0.000111827
	22	615	0.565854	0.00330154	186277						8	135	'ASN@pi_m'	0.486753	0.650992	2.36067e-05	4.64294e-05
	23	598	0.563545	0.00247689	241432						8	232	'XRI@nadh_c'	0.001	0.388556	0.000781806	0.49632
	24	574	0.522648	0.0028644	200391						8	234	'XRI@nad_c'	0.7496	0.835141	1.84597e-05	3.12375e-05
	25	526	0.536122	0.0027077	194261						9	135	'ASN@pi_m'	0.001	0.650992	2.36067e-05	0.0439886
	26	503	0.50497	0.00209738	239823						9	232	'XRI@nadh_c'	0.660484	0.959693	2.08665e-05	0.000255384
	27	465	0.6	0.00238751	194764						9	234	'XRI@nad_c'	0.972017	0.999	9.36066e-08	2.69206e-06
	28	430	0.532558	0.00181519	236889						10	135	'ASN@pi_m'	0.902421	0.999	4.40767e-08	4.76125e-06
	29	428	0.53271	0.00194422	220139						10	232	'XRI@nadh_c'	0.23075	0.633659	0.000287227	0.00165624
	30	353	0.512748	0.00165202	213678						10	234	'XRI@nad_c'	0.298691	0.455405	0.000111827	0.000219563
	31	347	0.573487	0.0018159	191090						11	135	'ASN@pi_m'	0.899551	0.999	4.40767e-08	4.91695e-06
	32	296	0.557432	0.0012519	236440						11	232	'XRI@nadh_c'	0.462621	0.81176	0.000115207	0.000577099
	33	268	0.559701	0.00132499	202265						11	234	'XRI@nad_c'	0.621883	0.778813	2.65582e-05	5.68578e-05
	34	264	0.541667	0.00138611	190461						12	135	'ASN@pi_m'	0.782165	0.899551	4.91695e-06	1.22632e-05
	35	242	0.545455	0.00105926	228461						12	232	'XRI@nadh_c'	0.462621	0.81176	0.000115207	0.000577099
	36	235	0.514894	0.00116349	201978						12	234	'XRI@nad_c'	0.649403	0.778813	2.65582e-05	5.04853e-05
	37	225	0.564444	0.000966689	232753						13	135	'ASN@pi_m'	0.0774238	0.262164	0.000123926	0.00052469
	38	220	0.622727	0.000902406	243793						13	232	'XRI@nadh_c'	0.093814	0.492902	0.000511126	0.00479894
	39	212	0.518868	0.00103683	204470						13	234	'XRI@nad_c'	0.86489	0.921205	7.99864e-06	1.46083e-05
	40	206	0.558252	0.000945649	217840						14	135	'ASN@pi_m'	0.650992	0.782165	1.22632e-05	2.36067e-05
	41	206	0.57767	0.000799565	257640						14	232	'XRI@nadh_c'	0.406492	0.81176	0.000115207	0.000725387
	42	205	0.526829	0.000933951	219498						14	234	'XRI@nad_c'	0.734295	0.819867	2.05458e-05	3.38377e-05
											15	135	'ASN@pi_m'	0.471459	0.650992	2.36067e-05	4.93639e-05
											15	232	'XRI@nadh_c'	0.0547449	0.2376	0.00159417	0.00857831
											15	234	'XRI@nad_c'	0.621883	0.7496	3.12375e-05	5.68578e-05
											16	135	'ASN@pi_m'	0.650992	0.999	4.40767e-08	2.36067e-05
											16	232	'XRI@nadh_c'	0.81176	0.94612	2.82928e-05	0.000115207
											16	234	'XRI@nad_c'	0.899849	0.999	9.36066e-08	1.04078e-05
											17	135	'ASN@pi_m'	0.796552	0.999	4.40767e-08	1.12464e-05
											17	232	'XRI@nadh_c'	0.137061	0.23075	0.00165624	0.00312797
											17	234	'XRI@nad_c'	0.239522	0.455405	0.000111827	0.000296903
											18	135	'ASN@pi_m'	0.796552	0.930284	3.29985e-06	1.12464e-05
											18	232	'XRI@nadh_c'	0.001	0.137061	0.00312797	0.49632
											18	234	'XRI@nad_c'	0.239522	0.455405	0.000111827	0.000296903
											19	135	'ASN@pi_m'	0.001	0.388927	6.91832e-05	0.0439886
											19	232	'XRI@nadh_c'	0.395531	0.660484	0.000255384	0.000759259
											19	234	'XRI@nad_c'	0.970232	0.999	9.36066e-08	2.86912e-06
											20	135	'ASN@pi_m'	0.673086	0.796552	1.12464e-05	2.13864e-05
											20	232	'XRI@nadh_c'	0.001	0.175802	0.00232918	0.49632
											20	234	'XRI@nad_c'	0.474972	0.621883	5.68578e-05	0.000103368
											21	135	'ASN@pi_m'	0.001	0.388927	6.91832e-05	0.0439886
											21	232	'XRI@nadh_c'	0.395531	0.537913	0.000426784	0.000759259
											21	234	'XRI@nad_c'	0.924968	0.970232	2.86912e-06	7.58565e-06
											22	135	'ASN@pi_m'	0.796552	0.956151	2.01936e-06	1.12464e-05
											22	232	'XRI@nadh_c'	0.398432	0.522692	0.00045368	0.000750114
											22	234	'XRI@nad_c'	0.455405	0.621883	5.68578e-05	0.000111827
											23	135	'ASN@pi_m'	0.001	0.388927	6.91832e-05	0.0439886
											23	232	'XRI@nadh_c'	0.177264	0.262142	0.0013984	0.00230587
											23	234	'XRI@nad_c'	0.924968	0.999	9.36066e-08	7.58565e-06
											24	135	'ASN@pi_m'	0.704531	0.796552	1.12464e-05	1.84666e-05
											24	232	'XRI@nadh_c'	0.255727	0.467609	0.000565645	0.00144594
											24	234	'XRI@nad_c'	0.474972	0.621883	5.68578e-05	0.000103368
											25	135	'ASN@pi_m'	0.900432	0.999	4.40767e-08	4.86903e-06
											25	232	'XRI@nadh_c'	0.633659	0.8332	9.94587e-05	0.000287227
											25	234	'XRI@nad_c'	0.485597	0.621883	5.68578e-05	9.90603e-05
											26	135	'ASN@pi_m'	0.001	0.650992	2.36067e-05	0.0439886
											26	232	'XRI@nadh_c'	0.660484	0.698641	0.000214302	0.000255384
											26	234	'XRI@nad_c'	0.887581	0.972017	2.69206e-06	1.18441e-05
											27	135	'ASN@pi_m'	0.956151	0.999	4.40767e-08	2.01936e-06
											27	232	'XRI@nadh_c'	0.306602	0.633659	0.000287227	0.00112358
											27	234	'XRI@nad_c'	0.455405	0.621883	5.68578e-05	0.000111827
											28	135	'ASN@pi_m'	0.001	0.650992	2.36067e-05	0.0439886
											28	232	'XRI@nadh_c'	0.776999	0.810022	0.000116521	0.000142588
											28	234	'XRI@nad_c'	0.887581	0.972017	2.69206e-06	1.18441e-05
											29	135	'ASN@pi_m'	0.001	0.388927	6.91832e-05	0.0439886
											29	232	'XRI@nadh_c'	0.001	0.492902	0.000511126	0.49632
											29	234	'XRI@nad_c'	0.835141	0.845283	1.71163e-05	1.84597e-05
											30	135	'ASN@pi_m'	0.330173	0.419994	6.08084e-05	8.93296e-05
											30	232	'XRI@nadh_c'	0.001	0.388556	0.000781806	0.49632
											30	234	'XRI@nad_c'	0.76523	0.812565	2.15707e-05	2.86895e-05
											31	135	'ASN@pi_m'	0.855084	0.999	4.40767e-08	7.46245e-06
											31	232	'XRI@nadh_c'	0.81176	0.95751	2.20463e-05	0.000115207
											31	234	'XRI@nad_c'	0.813874	0.899849	1.04078e-05	2.13856e-05
											32	135	'ASN@pi_m'	0.001	0.388927	6.91832e-05	0.0439886
											32	232	'XRI@nadh_c'	0.001	0.492902	0.000511126	0.49632
											32	234	'XRI@nad_c'	0.85836	0.86489	1.46083e-05	1.54309e-05
											33	135	'ASN@pi_m'	0.001	0.0996197	0.000397975	0.0439886
											33	232	'XRI@nadh_c'	0.001	0.177264	0.00230587	0.49632
											33	234	'XRI@nad_c'	0.924968	0.999	9.36066e-08	7.58565e-06
											34	135	'ASN@pi_m'	0.001	0.0648477	0.000634984	0.0439886
											34	232	'XRI@nadh_c'	0.001	0.388556	0.000781806	0.49632
											34	234	'XRI@nad_c'	0.757554	0.812565	2.15707e-05	2.99278e-05
											35	135	'ASN@pi_m'	0.0648477	0.419994	6.08084e-05	0.000634984
											35	232	'XRI@nadh_c'	0.001	0.388556	0.000781806	0.49632
											35	234	'XRI@nad_c'	0.757554	0.76523	2.86895e-05	2.99278e-05
											36	135	'ASN@pi_m'	0.673086	0.796552	1.12464e-05	2.13864e-05
											36	232	'XRI@nadh_c'	0.001	0.0864328	0.00525119	0.49632
											36	234	'XRI@nad_c'	0.365945	0.474972	0.000103368	0.000162025
											37	135	'ASN@pi_m'	0.001	0.388927	6.91832e-05	0.0439886
											37	232	'XRI@nadh_c'	0.001	0.660484	0.000255384	0.49632
											37	234	'XRI@nad_c'	0.921205	0.924968	7.58565e-06	7.99864e-06
											38	135	'ASN@pi_m'	0.001	0.388927	6.91832e-05	0.0439886
											38	232	'XRI@nadh_c'	0.310274	0.341197	0.000959282	0.0011044
											38	234	'XRI@nad_c'	0.924968	0.999	9.36066e-08	7.58565e-06
											39	135	'ASN@pi_m'	0.001	0.0718885	0.00056848	0.0439886
											39	232	'XRI@nadh_c'	0.492902	0.660484	0.000255384	0.000511126
											39	234	'XRI@nad_c'	0.835141	0.921205	7.99864e-06	1.84597e-05
											40	135	'ASN@pi_m'	0.601943	0.650992	2.36067e-05	2.91182e-05
											40	232	'XRI@nadh_c'	0.2376	0.388556	0.000781806	0.00159417
											40	234	'XRI@nad_c'	0.621883	0.7496	3.12375e-05	5.68578e-05
											41	135	'ASN@pi_m'	0.262164	0.290969	0.000107298	0.000123926
											41	232	'XRI@nadh_c'	0.001	0.492902	0.000511126	0.49632
											41	234	'XRI@nad_c'	0.86489	0.921205	7.99864e-06	1.46083e-05
											42	135	'ASN@pi_m'	0.001	0.419994	6.08084e-05	0.0439886
											42	232	'XRI@nadh_c'	0.001	0.388556	0.000781806	0.49632
											42	234	'XRI@nad_c'	0.685827	0.69155	4.17093e-05	4.28377e-05

[truncated: 3 more sheets: Reassign - Ref - 50%, Reassign - Ref - 30%, Pos Reassign - Ref - 60%]
