# Supplementary material for: Uncertainty reduction in biochemical kinetic models: Enforcing desired model properties
Source: PLoS Comput Biol. 2019 Aug 20;15(8):e1007242. doi: 10.1371/journal.pcbi.1007242 (PMC6716680; doi:10.1371/journal.pcbi.1007242)
Supplement: S2 Table — (XLSX) [file pcbi.1007242.s002.xlsx]

## Sheet: Reference Metabolic Flux Vector
	Reaction	Reaction names	Flux (mmol/GDW/h)
1	BIO	BIO	0.183526
2	HXT	glucose transport (uniport)	10.104
3	HXK	ATP:D-glucose 6-phosphotransferase	10.104
4	PGI	D-Glucose-6-phosphate ketol-isomerase	8.81659
5	PFK	ATP:D-fructose-6-phosphate 1-phosphotransferase	10.1127
6	FBA	D-Fructose-1,6-bisphosphate D-glyceraldehyde-3-phosphate-lyase	10.1127
7	TPI	D-Glyceraldehyde-3-phosphate ketol-isomerase	-7.57273
8	ZWF	ZWF	0.946707
9	GND1	GND1	0.946707
10	GND2	GND2	0.946707
11	RPE	D-Ribulose-5-phosphate 3-epimerase	0.13234
12	TKL2	D-Fructose 6-phosphate:D-glyceraldehyde-3-phosphate glycolaldehyde	-0.707599
13	TAL	Sedoheptulose-7-phosphate:D-glyceraldehyde-3-phosphate	0.751741
14	RKI	D-Ribose-5-phosphate ketol-isomerase	-0.814367
15	TKL1	Sedoheptulose-7-phosphate:D-glyceraldehyde-3-phosphate	-0.751741
16	TDH	TDH	18.4049
17	PGK	PGK	-18.4049
18	GPM	2-Phospho-D-glycerate 2,3-phosphomutase	-18.318
19	ENO	ENO	18.318
20	PEPCK	Phosphoenolpyruvate carboxykinase	5.68057
21	PYK	ATP:pyruvate O2-phosphotransferase	-23.9103
22	PDC	PDC	16.5473
23	ALD	ALD	0.89034
24	ATPM	ATPM	6.37139
25	PYC	PYC	6.44178
26	OAt	OAt	0.743864
27	PYRm	PYRm	0.815871
28	PDA	PDA	0.872283
29	CIT	CIT	-0.97157
30	ACO	citrate hydro-lyase	0.663643
31	IDH	IDH	0.663643
32	MDH	MDH	0.227706
33	MAE	MAE	0.154412
34	NDH	NDH	0.603156
35	NDI	NDI	2.41154
36	QCR	QCR	3.50818
37	COX	COX	1.93898
38	ASN	ASN	4.12568
39	GPD1	GPD1	-2.54
40	GPD2	GPD2	2.54
41	ADH1	ADH1	-15.657
42	ACE	ACE	-0.718
43	CAT	Acetyl-CoA:carnitine O-acetyltransferase	0.0992867
44	ACARt	O-acetylcarnintine transport into mitochondria via diffusion	0.0992867
45	YAT	Acetyl-CoA:carnitine O-acetyltransferase	-0.0992867
46	CARt	L-carnitine transport out of mitochondria via diffusion	0.0992867
47	ADK	ATP:AMP phosphotransferase	0.17234
48	AAC	AAC	4.61917
49	ACS	ACS	0.17234
50	LSC	LSC	-0.493491
51	SCD	SCD	0.493491
52	FUM	FUM	-0.493491
53	KGD	KGD	0.493491
54	PIt	PIt	0.0554239
55	COH	COH	-6.44178
56	CO2t	CO2t	19.3552
57	H2Ot	H2Ot	2.92669
58	O2t	O2t	-1.99682
59	GLYCt	GLYCt	2.54
60	ETOHt	ETOHt	-15.657
61	O2m	O2m	1.93898
62	CO2m	CO2m	-2.18383
63	H2Om	H2Om	-6.53857
64	PIm	PIm	4.19987
65	PPP	PPP	0.278165
66	NDR	NDR	-0.467777
67	NH4t	NH4t	0.952719
68	SO4t	SO4t	0.00956978
69	MLPIT	MLPIT	-0.4193
70	MDHc	MDHc	0.154414
71	CITc	CITc	0.278927
72	ACOc	citrate hydro-lyase	0.029
73	ICL	ICL	0.029
74	MLS	MLS	-0.029
75	XTR	D-xylose reversible transport	2.643
76	XDH	Xylose dehydrogenase	1.327
77	XRI	Xylulose reductase I (NADH)	-1.99913
78	XRII	Xylulose reductase II (NADPH)	-0.643873
79	XK	Xylulose kinase	1.327
80	XLT	Xylitol transport	-1.316
81	D_LACt2r	Lactate transport	-0.098
82	D_LACm2r	Lactate transport-mitochondrial	-0.098
83	D_LAC	Lactate dehydrogenase	-0.098
84	SUCCt2r	Succinate transport	-0.029
85	MALt2r	Malate transport	-0.004
86	CITt2m	Citrate transport-mitochondrial	-0.307927
87	EX_h2o_e	EX_h2o_e	2.92669
88	EX_nh4_e	EX_nh4_e	-0.952719
89	EX_o2_e	EX_o2_e	-1.99682
90	EX_so4_e	EX_so4_e	-0.00956978
91	EX_pi_e	EX_pi_e	-0.0554239
92	EX_h_e	EX_h_e	0.784006
93	EX_co2_e	EX_co2_e	19.3552
94	EX_mal_e	EX_mal_e	0.004
95	EX_glc_e	EX_glc_e	-10.104
96	EX_acet_e	EX_acet_e	0.718
97	EX_glyc_e	EX_glyc_e	2.54
98	EX_etoh_e	EX_etoh_e	15.657
99	EX_suc_e	EX_suc_e	0.029
100	EX_xyl_e	EX_xyl_e	-2.643
101	EX_xlt_e	EX_xlt_e	1.316
102	EX_lac_e	EX_lac_e	0.098

## Sheet: Metabolite concentration vector
	Metabolite	Metabolite names	Reference concentration vector (mmol/l)	Extreme 1 concentration vector (mmol/l)	Extreme 2 concentration vector (mmol/l)	log(Reference concentration vector)	log(Extreme 1 concentration vector)	log(Extreme 2 concentration vector)
1	'h2o_e'	'H2O[e]'	NA	NA	NA	NA	NA	NA
2	'h2o_c'	'H2O[c]'	NA	NA	NA	NA	NA	NA
3	'h2o_m'	'H2O[m]'	NA	NA	NA	NA	NA	NA
4	'atp_c'	'ATP[c]'	9.6549e-05	0.000126274	2.15865e-05	-9.24546	-8.97706	-10.7434
5	'atp_m'	'ATP[m]'	1.58609e-05	0.000117527	1.09516e-05	-11.0517	-9.04884	-11.422
6	'pyr_c'	'Pyruvate[c]'	0.00573703	0.00273542	0.00756523	-5.16081	-5.90147	-4.88419
7	'pyr_m'	'Pyruvate[m]'	0.0064661	0.00211459	0.00942145	-5.04118	-6.15889	-4.66477
8	'nad_c'	'NAD+[c]'	0.0003371	0.00152186	9.3513e-05	-7.99513	-6.48782	-9.27741
9	'nad_m'	'NAD+[m]'	0.00151494	0.000997037	0.0030632	-6.49238	-6.91072	-5.7883
10	'g6p_c'	'D-Glucose 6-phosphate[c]'	0.000269917	0.000248294	0.00021928	-8.2174	-8.3009	-8.42516
11	'oaa_c'	'Oxaloacetate[c]'	0.000285509	9.91929e-05	0.000101283	-8.16124	-9.21844	-9.19759
12	'oaa_m'	'Oxaloacetate[m]'	4.5461e-06	1.56984e-06	1.55744e-06	-12.3012	-13.3645	-13.3725
13	'f6p_c'	'D-Fructose 6-phosphate[c]'	2.4908e-05	1.46114e-05	9.88375e-05	-10.6003	-11.1337	-9.22203
14	'nadph_c'	'NADPH[c]'	7.59449e-05	7.97681e-05	0.000864144	-9.4855	-9.43639	-7.05377
15	'nh4_e'	'NH3[e]'	0.00068648	0.00401975	4.72507e-05	-7.28393	-5.51653	-9.96004
16	'nh4_c'	'NH3[c]'	0.000134324	0.000631807	1.4528e-05	-8.91526	-7.36693	-11.1394
17	'o2_e'	'Oxygen[e]'	0.00138492	0.00132343	0.00519244	-6.58211	-6.62753	-5.26055
18	'o2_c'	'Oxygen[c]'	0.000226246	0.000522992	0.000879896	-8.39389	-7.55594	-7.03571
19	'o2_m'	'Oxygen[m]'	1.8648e-05	6.34607e-05	9.68278e-06	-10.8898	-9.66509	-11.5452
20	'r5p_c'	'D-Ribose 5-phosphate[c]'	0.000354471	0.000403917	5.55865e-05	-7.94489	-7.8143	-9.79757
21	'3pg_c'	'3-Phospho-D-glycerate[c]'	0.000164139	0.000129152	0.00076135	-8.71479	-8.95452	-7.18042
22	'akg_m'	'2-Oxoglutarate[m]'	0.000187835	0.00066854	4.11524e-05	-8.57995	-7.31041	-10.0982
23	'accoa_c'	'Acetyl-CoA[c]'	0.000203062	6.57863e-05	2.96639e-05	-8.502	-9.6291	-10.4256
24	'accoa_m'	'Acetyl-CoA[m]'	4.02105e-05	4.69949e-05	2.50201e-05	-10.1214	-9.96547	-10.5958
25	'pep_c'	'Phosphoenolpyruvate[c]'	0.000255295	4.85444e-05	4.96622e-05	-8.27309	-9.93303	-9.91027
26	'e4p_c'	'D-Erythrose 4-phosphate[c]'	0.000167175	0.000123965	6.69284e-05	-8.69647	-8.99551	-9.61189
27	'so4_e'	'Sulfate[e]'	0.000276338	0.00243906	8.28033e-06	-8.19389	-6.01614	-11.7016
28	'so4_c'	'Sulfate[c]'	2.90912e-05	5.63756e-05	1.5887e-05	-10.4451	-9.78347	-11.05
29	'adp_c'	'ADP[c]'	0.000134866	0.000163236	0.000100767	-8.91123	-8.72032	-9.2027
30	'adp_m'	'ADP[m]'	0.00262075	0.00174685	0.000366	-5.94429	-6.34994	-7.91288
31	'pi_e'	'Orthophosphate[e]'	0.0319205	0.00831664	0.0228857	-3.44451	-4.7895	-3.77724
32	'pi_c'	'Orthophosphate[c]'	0.00469384	0.00260071	0.010903	-5.3615	-5.95197	-4.51872
33	'pi_m'	'Orthophosphate[m]'	6.48137e-06	8.86012e-06	4.40327e-05	-11.9466	-11.6339	-10.0306
34	'h_e'	'H+[e]'	1e-05	1e-05	1e-05	-11.5129	-11.5129	-11.5129
35	'h_c'	'H+[c]'	1e-07	1e-07	1e-07	-16.1181	-16.1181	-16.1181
36	'h_m'	'H+[m]'	3.16228e-08	3.16228e-08	3.16228e-08	-17.2694	-17.2694	-17.2694
37	'co2_e'	'CO2[e]'	3.40826e-06	3.48414e-06	4.15853e-07	-12.5893	-12.5673	-14.6929
38	'co2_c'	'CO2[c]'	9.66085e-05	0.000739214	3.30922e-05	-9.24484	-7.20992	-10.3162
39	'co2_m'	'CO2[m]'	0.000558445	0.00273076	0.000111921	-7.49035	-5.90318	-9.09772
40	'nadh_c'	'NADH[c]'	7.64201e-05	3.42291e-05	0.000496816	-9.47926	-10.2824	-7.60729
41	'nadh_m'	'NADH[m]'	7.87205e-05	2.92381e-05	1.9966e-05	-9.44961	-10.44	-10.8215
42	'nadp_c'	'NADP+[c]'	5.1674e-05	0.000163238	8.54043e-05	-9.87056	-8.7203	-9.36811
43	't3p_c'	'D-Glyceraldehyde 3-phosphate[c]'	2.02279e-05	5.56014e-05	1.04042e-05	-10.8084	-9.7973	-11.4733
44	'coa_c'	'CoA[c]'	0.000153931	0.000227835	8.16893e-05	-8.779	-8.38689	-9.41259
45	'coa_m'	'CoA[m]'	0.000502847	0.000275663	0.000869203	-7.59522	-8.19633	-7.04793
46	'ppi_c'	'Pyrophosphate[c]'	5.0403e-05	5.00799e-05	3.53063e-05	-9.89546	-9.90189	-10.2514
47	'mal_e'	'(S)-Malate[e]'	4.17378e-06	4.40275e-06	1.08307e-06	-12.3867	-12.3333	-13.7357
48	'mal_c'	'(S)-Malate[c]'	0.000935599	0.00132896	0.00441893	-6.97432	-6.62336	-5.42186
49	'mal_m'	'(S)-Malate[m]'	0.000203469	0.000100764	0.000683854	-8.5	-9.20273	-7.28777
50	'glc_e'	'D-Glucose[e]'	0.000870348	0.00207182	0.00291037	-7.04662	-6.17933	-5.83948
51	'glc_c'	'D-Glucose[c]'	4.43687e-05	2.96774e-05	1.36372e-05	-10.023	-10.4251	-11.2027
52	'fbp_c'	'D-Fructose 1,6-bisphosphate[c]'	0.00224641	0.000863825	0.000163843	-6.09842	-7.05414	-8.7166
53	'dhap_c'	'Glycerone phosphate[c]'	0.00200394	0.00204074	0.00293454	-6.21264	-6.19444	-5.8312
54	'6pgl_c'	'D-Glucono-1,5-lactone 6-phosphate[c]'	6.41706e-05	0.000244638	3.4134e-05	-9.65396	-8.31573	-10.2852
55	'6pgc_c'	'6-Phospho-D-gluconate[c]'	0.000803946	9.9892e-05	0.00113599	-7.12598	-9.21142	-6.78025
56	'rl5p_c'	'D-Ribulose 5-phosphate[c]'	0.00553291	0.00693793	0.00894674	-5.19704	-4.97075	-4.71647
57	'x5p_c'	'D-Xylulose 5-phosphate[c]'	0.000190333	5.28734e-05	9.47254e-05	-8.56674	-9.84761	-9.26453
58	's7p_c'	'Sedoheptulose 7-phosphate[c]'	7.1691e-05	7.98472e-05	0.000808167	-9.54314	-9.4354	-7.12074
59	'dpg_c'	'3-Phospho-D-glyceroyl phosphate[c]'	0.000824812	0.00029511	0.000379459	-7.10036	-8.12816	-7.87676
60	'2pg_c'	'2-Phospho-D-glycerate[c]'	0.000163848	1.83279e-05	2.97663e-05	-8.71657	-10.9071	-10.4221
61	'aald_c'	'Acetaldehyde[c]'	0.00039181	0.000777711	0.00225489	-7.84473	-7.15916	-6.09466
62	'acet_e'	'Acetate[e]'	2.41223e-06	6.04633e-07	4.63752e-07	-12.935	-14.3186	-14.5839
63	'acet_c'	'Acetate[c]'	0.00275349	0.0017979	0.00023349	-5.89489	-6.32113	-8.36237
64	'hco3_c'	'HCO3-[c]'	4.9565e-05	8.74108e-05	2.35324e-05	-9.91223	-9.34489	-10.6571
65	'cit_c'	'Citrate[c]'	0.0150748	0.0211438	0.0293724	-4.19473	-3.85641	-3.5277
66	'cit_m'	'Citrate[m]'	0.00187008	0.00174739	0.000280879	-6.28177	-6.34963	-8.17759
67	'icit_c'	'Isocitrate[c]'	0.00036364	7.9809e-05	0.0032281	-7.91935	-9.43587	-5.73586
68	'icit_m'	'Isocitrate[m]'	5.99685e-05	0.000226778	2.08991e-05	-9.72169	-8.39154	-10.7758
69	'q_m'	'Ubiquinone-6[m]'	4.38293e-06	3.62961e-06	7.66863e-06	-12.3378	-12.5264	-11.7784
70	'qh2_m'	'Ubiquinol-6[m]'	0.0194883	0.00958751	0.0209857	-3.93794	-4.64729	-3.86391
71	'feri_m'	'Ferricytochrome c[m]'	0.000599286	0.000530024	0.000351074	-7.41977	-7.54259	-7.95451
72	'fero_m'	'Ferrocytochrome c[m]'	0.000163832	0.000174931	5.44479e-05	-8.71667	-8.65112	-9.81827
73	'g3p_c'	'sn-Glycerol 3-phosphate[c]'	1.63841e-05	6.13611e-06	1.06414e-05	-11.0192	-12.0013	-11.4508
74	'glyc_e'	'Glycerol[e]'	4.01144e-05	9.57755e-06	1.29607e-06	-10.1238	-11.5561	-13.5562
75	'glyc_c'	'Glycerol[c]'	0.000688776	0.00297463	0.000133637	-7.28059	-5.81764	-8.92038
76	'etoh_e'	'Ethanol[e]'	7.67167e-06	5.34965e-06	6.00635e-05	-11.778	-12.1385	-9.72011
77	'etoh_c'	'Ethanol[c]'	5.41196e-05	6.57229e-05	0.00118368	-9.82431	-9.63006	-6.73913
78	'car_c'	'L-Carnitine[c]'	7.59007e-05	0.000297582	5.53263e-05	-9.48608	-8.11982	-9.80226
79	'car_m'	'L-Carnitine[m]'	0.000421051	0.000321543	0.0013923	-7.77276	-8.04238	-6.5768
80	'acar_c'	'O-Acetylcarnitine[c]'	0.000196216	0.000208844	0.00125209	-8.53629	-8.47392	-6.68294
81	'acar_m'	'O-Acetylcarnitine[m]'	0.000161243	0.000301964	4.15904e-05	-8.7326	-8.1052	-10.0876
82	'amp_c'	'AMP[c]'	0.00144195	0.000157577	0.00337531	-6.54176	-8.7556	-5.69127
83	'suc_e'	'Succinate[e]'	2.46319e-07	2.23962e-07	2.6377e-07	-15.2166	-15.3118	-15.1482
84	'suc_c'	'Succinate[c]'	0.000116298	2.02036e-05	0.000357751	-9.05936	-10.8097	-7.93567
85	'suc_m'	'Succinate[m]'	0.000169441	0.000122271	7.76049e-05	-8.68301	-9.00927	-9.46388
86	'succoa_m'	'Succinyl-CoA[m]'	0.000705751	0.0030761	0.00178248	-7.25625	-5.78409	-6.32975
87	'fum_m'	'Fumarate[m]'	0.000356439	0.00328974	0.0011798	-7.93935	-5.71695	-6.74241
88	'glyx_c'	'Glyoxylate[c]'	8.14258e-05	6.8836e-05	1.88346e-05	-9.41582	-9.58378	-10.8798
89	'xyl_e'	'D-Xylose[e]'	0.0106224	0.0183582	0.0104837	-4.54479	-3.99768	-4.55794
90	'xyl_c'	'D-Xylose[c]'	0.000640646	0.00123426	4.80257e-05	-7.35303	-6.69729	-9.94377
91	'xlt_e'	'Xylitol[e]'	5.02371e-06	5.88842e-07	1.23688e-06	-12.2013	-14.3451	-13.6029
92	'xlt_c'	'Xylitol[c]'	0.000205092	2.22975e-05	3.7029e-05	-8.49205	-10.711	-10.2038
93	'xyll_c'	'D-Xylulose[c]'	0.000100828	6.65649e-05	2.08711e-05	-9.2021	-9.61733	-10.7771
94	'lac_e'	'(R)-Lactate[e]'	7.77163e-08	5.48403e-08	1.61602e-07	-16.3702	-16.7188	-15.6381
95	'lac_c'	'(R)-Lactate[c]'	4.77349e-06	2.98872e-06	4.95062e-06	-12.2524	-12.7207	-12.216
96	'lac_m'	'(R)-Lactate[m]'	1.5821e-05	6.32793e-06	8.86125e-06	-11.0542	-11.9705	-11.6338
